# Supplementary material for: Diaqua­bis­(pyridine-2-sulfonato-κ2 N,O)cobalt(II)
Source: Acta Crystallogr Sect E Struct Rep Online. 2011 Nov 19;67(Pt 12):m1781. doi: 10.1107/S1600536811048203 (PMC3238694; doi:10.1107/S1600536811048203)
Supplement: Supplementary file 1 [file e-67-m1781-sup1.cif]

##############################################################################
#                                                                            #
# This CIF contains the data in a paper accepted for publication in          #
# Acta Crystallographica Section E. It conforms to the requirements of       #
# Notes for Authors for Acta Crystallographica Section E, and has been       #
# peer reviewed under the auspices of the IUCr Commission on Journals.       #
#                                                                            #
# Full details of the Crystallographic Information File format               #
# are given in the paper "The Crystallographic Information File (CIF):       #
# a New Standard Archive File for Crystallography" by S. R. Hall, F. H.      #
# Allen and I. D. Brown [Acta Cryst. (1991), A47, 655-685].                  #
#                                                                            #
# The current version of the core CIF dictionary is obtainable from          #
# ftp://ftp.iucr.org/pub/cif_core.dic.                                       #
#                                                                            #
# Software is freely available for graphical display of the structure(s)     #
# in this CIF. For information consult the CIF software page                 #
# http://www.iucr.org/resources/cif/software.                                #
#                                                                            #
# This file may be used for bona fide research purposes within the           #
# scientific community so long as proper attribution is given to the journal # 
# article from which it was obtained.                                        #
#                                                                            #
##############################################################################
data_global
_audit_creation_method     SHELXL-97
_journal_date_recd_electronic     2011-11-08
_journal_date_accepted     2011-11-14
_journal_name_full     'Acta Crystallographica, Section E'
_journal_year     2011
_journal_volume     67
_journal_issue     12
_journal_page_first     m1781
_journal_page_last     m1781
_journal_paper_category     QM
_journal_coeditor_code     ZS2164
_publ_contact_author
;
     Dr. Seik Weng Ng
     Department of Chemistry
     University of Malaya
     50603 Kuala Lumpur
     Malaysia
;
_publ_contact_author_email     seikweng@um.edu.my
_publ_contact_author_fax     '03 7967 4193'
_publ_contact_author_phone     '03 7967 6778'
_publ_section_title
;
Diaquabis(pyridine-2-sulfonato-\k^2^<i>N</i>,<i>O</i>)cobalt(II)
;
loop_
    _publ_author_name
    _publ_author_address
    'Li, Zong-Sheng'
;
College of Safety and Environment Engineering
Capital University of Economics and Business
Beijing 100070
People's Republic of China
;
    'Ng, Seik Weng'
;
     Department of Chemistry
     University of Malaya
     50603 Kuala Lumpur
     Malaysia
     and
    Chemistry Department
    Faculty of Science
    King Abdulaziz University
    PO Box 80203 Jeddah
    Saudi Arabia
;
data_I
_audit_creation_method     SHELXL-97
_chemical_name_systematic
;
Diaquabis(pyridine-2-sulfonato-\k^2^<i>N</i>,<i>O</i>)cobalt(II)
;
_chemical_name_common     ?
_chemical_formula_moiety     'C10 H12 Co N2 O8 S2'
_chemical_formula_sum     'C10 H12 Co N2 O8 S2'
_chemical_formula_iupac     '[Co (C5 H4 N O3 S)2 (H2 O)2]'
_chemical_formula_weight     411.29
_chemical_melting_point     ?
_symmetry_cell_setting     monoclinic
_symmetry_space_group_name_H-M     'C 2/c'
_symmetry_space_group_name_Hall     '-C 2yc'
loop_
    _symmetry_equiv_pos_as_xyz
    'x, y, z'
    '-x, y, -z+1/2'
    'x+1/2, y+1/2, z'
    '-x+1/2, y+1/2, -z+1/2'
    '-x, -y, -z'
    'x, -y, z-1/2'
    '-x+1/2, -y+1/2, -z'
    'x+1/2, -y+1/2, z-1/2'
_cell_length_a     13.7009(9)
_cell_length_b     7.1127(5)
_cell_length_c     16.0180(11)
_cell_angle_alpha     90.00
_cell_angle_beta     106.7340(10)
_cell_angle_gamma     90.00
_cell_volume     1494.86(18)
_cell_formula_units_Z     4
_cell_measurement_reflns_used     3169
_cell_measurement_theta_min     3.11
_cell_measurement_theta_max     27.60
_cell_measurement_temperature     296(2)
_exptl_crystal_description     prism
_exptl_crystal_colour     yellow
_exptl_crystal_size_max     0.25
_exptl_crystal_size_mid     0.20
_exptl_crystal_size_min     0.15
_exptl_crystal_density_diffrn     1.827
_exptl_crystal_density_meas     ?
_exptl_crystal_density_method     'not measured'
_exptl_crystal_F_000     836
_exptl_absorpt_coefficient_mu     1.471
_exptl_absorpt_correction_type     multi-scan
_exptl_absorpt_process_details     '(SADABS; Sheldrick, 1996)'
_exptl_absorpt_correction_T_min     0.7100
_exptl_absorpt_correction_T_max     0.8096
_diffrn_ambient_temperature     296(2)
_diffrn_radiation_type     MoK\a
_diffrn_radiation_wavelength     0.71073
_diffrn_radiation_source     'fine-focus sealed tube'
_diffrn_radiation_monochromator     graphite
_diffrn_measurement_device_type     'Bruker SMART APEX'
_diffrn_measurement_method     '\w scans'
_diffrn_detector_area_resol_mean     ?
_diffrn_reflns_number     4331
_diffrn_reflns_av_R_equivalents     0.0160
_diffrn_reflns_av_sigmaI/netI     0.0189
_diffrn_reflns_theta_min     2.66
_diffrn_reflns_theta_max     27.50
_diffrn_reflns_theta_full     27.50
_diffrn_measured_fraction_theta_max     0.987
_diffrn_measured_fraction_theta_full     0.987
_diffrn_reflns_limit_h_min     -17
_diffrn_reflns_limit_h_max     11
_diffrn_reflns_limit_k_min     -9
_diffrn_reflns_limit_k_max     9
_diffrn_reflns_limit_l_min     -13
_diffrn_reflns_limit_l_max     20
_diffrn_standards_number     0
_diffrn_standards_interval_count     .
_diffrn_standards_interval_time     .
_diffrn_standards_decay_%     ?
_reflns_number_total     1695
_reflns_number_gt     1590
_reflns_threshold_expression     I>2\s(I)
_refine_ls_structure_factor_coef     Fsqd
_refine_ls_matrix_type     full
_refine_ls_R_factor_all     0.0256
_refine_ls_R_factor_gt     0.0238
_refine_ls_wR_factor_gt     0.0655
_refine_ls_wR_factor_ref     0.0666
_refine_ls_goodness_of_fit_ref     1.031
_refine_ls_restrained_S_all     1.031
_refine_ls_number_reflns     1695
_refine_ls_number_parameters     113
_refine_ls_number_restraints     3
_refine_ls_hydrogen_treatment     mixed
_refine_ls_weighting_scheme     calc
_refine_ls_weighting_details
         'calc w=1/[\s^2^(Fo^2^)+(0.0362P)^2^+1.5779P] where P=(Fo^2^+2Fc^2^)/3'
_atom_sites_solution_hydrogens     geom
_atom_sites_solution_primary     direct
_atom_sites_solution_secondary     difmap
_refine_ls_shift/su_max     0.001
_refine_ls_shift/su_mean     0.001
_refine_diff_density_max     0.345
_refine_diff_density_min     -0.342
_refine_ls_extinction_method     none
_refine_ls_extinction_coef     ?
loop_
    _atom_type_symbol
    _atom_type_description
    _atom_type_scat_dispersion_real
    _atom_type_scat_dispersion_imag
    _atom_type_scat_source
    'C' 'C' 0.0033 0.0016
                         'International Tables Vol C Tables 4.2.6.8 and 6.1.1.4'
    'H' 'H' 0.0000 0.0000
                         'International Tables Vol C Tables 4.2.6.8 and 6.1.1.4'
    'N' 'N' 0.0061 0.0033
                         'International Tables Vol C Tables 4.2.6.8 and 6.1.1.4'
    'O' 'O' 0.0106 0.0060
                         'International Tables Vol C Tables 4.2.6.8 and 6.1.1.4'
    'S' 'S' 0.1246 0.1234
                         'International Tables Vol C Tables 4.2.6.8 and 6.1.1.4'
    'Co' 'Co' 0.3494 0.9721
                         'International Tables Vol C Tables 4.2.6.8 and 6.1.1.4'
_computing_data_collection     'APEX2 (Bruker, 2007)'
_computing_cell_refinement     'SAINT (Bruker, 2007)'
_computing_data_reduction     'SAINT (Bruker, 2007)'
_computing_structure_solution     'SHELXS97 (Sheldrick, 2008)'
_computing_structure_refinement     'SHELXL97 (Sheldrick, 2008)'
_computing_molecular_graphics     'X-SEED (Barbour, 2001)'
_computing_publication_material     'publCIF (Westrip, 2010)'
loop_
    _atom_site_type_symbol
    _atom_site_label
    _atom_site_fract_x
    _atom_site_fract_y
    _atom_site_fract_z
    _atom_site_U_iso_or_equiv
    _atom_site_adp_type
    _atom_site_calc_flag
    _atom_site_refinement_flags
    _atom_site_occupancy
    _atom_site_symmetry_multiplicity
    _atom_site_disorder_assembly
    _atom_site_disorder_group
    Co Co1 0.5000 0.69090(4) 0.7500 0.02354(11) Uani d S 1 2 . .
    S S1 0.33529(3) 0.39913(6) 0.66183(2) 0.02716(12) Uani d . 1 1 . .
    O O1 0.38590(11) 0.4900(2) 0.74481(7) 0.0379(3) Uani d . 1 1 . .
    O O2 0.37681(13) 0.21672(19) 0.65256(10) 0.0474(4) Uani d . 1 1 . .
    O O3 0.22560(11) 0.3995(3) 0.64164(10) 0.0504(4) Uani d . 1 1 . .
    O O1W 0.59993(12) 0.9037(2) 0.74438(11) 0.0467(4) Uani d D 1 1 . .
    H H11 0.6059(18) 1.001(2) 0.7743(14) 0.055(7) Uiso d D 1 1 . .
    H H12 0.6431(16) 0.902(3) 0.7169(15) 0.060(8) Uiso d D 1 1 . .
    N N1 0.44352(10) 0.6597(2) 0.61055(9) 0.0255(3) Uani d . 1 1 . .
    C C1 0.36597(12) 0.5407(2) 0.58114(9) 0.0237(3) Uani d . 1 1 . .
    C C2 0.31435(14) 0.5162(3) 0.49417(11) 0.0339(4) Uani d . 1 1 . .
    H H2 0.2589 0.4352 0.4769 0.041 Uiso calc R 1 1 . .
    C C3 0.34772(16) 0.6160(3) 0.43366(11) 0.0398(4) Uani d . 1 1 . .
    H H3 0.3149 0.6034 0.3744 0.048 Uiso calc R 1 1 . .
    C C4 0.43020(15) 0.7344(3) 0.46221(12) 0.0384(4) Uani d . 1 1 . .
    H H4 0.4551 0.7998 0.4224 0.046 Uiso calc R 1 1 . .
    C C5 0.47534(14) 0.7548(3) 0.55036(12) 0.0344(4) Uani d . 1 1 . .
    H H5 0.5299 0.8374 0.5691 0.041 Uiso calc R 1 1 . .
loop_
    _atom_site_aniso_label
    _atom_site_aniso_U_11
    _atom_site_aniso_U_22
    _atom_site_aniso_U_33
    _atom_site_aniso_U_12
    _atom_site_aniso_U_13
    _atom_site_aniso_U_23
    Co1 0.02474(17) 0.02440(17) 0.02083(16) 0.000 0.00555(11) 0.000
    S1 0.0294(2) 0.0293(2) 0.0240(2) -0.00801(15) 0.00954(16) 0.00137(14)
    O1 0.0506(8) 0.0432(7) 0.0214(5) -0.0189(6) 0.0125(5) -0.0010(5)
    O2 0.0711(11) 0.0282(7) 0.0465(8) 0.0001(7) 0.0228(7) 0.0063(6)
    O3 0.0306(7) 0.0803(12) 0.0433(8) -0.0137(7) 0.0154(6) 0.0049(7)
    O1W 0.0496(9) 0.0409(8) 0.0625(9) -0.0211(7) 0.0367(8) -0.0254(7)
    N1 0.0268(7) 0.0279(7) 0.0218(6) -0.0028(5) 0.0068(5) 0.0036(5)
    C1 0.0262(7) 0.0245(7) 0.0216(7) 0.0003(6) 0.0088(6) 0.0013(6)
    C2 0.0371(9) 0.0382(9) 0.0246(8) -0.0068(8) 0.0060(7) -0.0044(7)
    C3 0.0489(11) 0.0493(11) 0.0201(7) 0.0006(9) 0.0081(7) 0.0008(7)
    C4 0.0488(11) 0.0418(10) 0.0291(8) 0.0012(9) 0.0184(8) 0.0109(8)
    C5 0.0364(9) 0.0346(9) 0.0335(9) -0.0077(8) 0.0119(7) 0.0070(7)
loop_
    _geom_bond_atom_site_label_1
    _geom_bond_atom_site_label_2
    _geom_bond_site_symmetry_2
    _geom_bond_distance
    _geom_bond_publ_flag
    Co1 O1W . 2.0601(14) ?
    Co1 O1W 2_656 2.0601(13) ?
    Co1 O1 . 2.1018(13) ?
    Co1 O1 2_656 2.1018(13) ?
    Co1 N1 . 2.1545(13) ?
    Co1 N1 2_656 2.1545(13) ?
    S1 O2 . 1.4414(15) ?
    S1 O3 . 1.4432(14) ?
    S1 O1 . 1.4612(13) ?
    S1 C1 . 1.7814(15) ?
    O1W H11 . 0.833(9) ?
    O1W H12 . 0.832(9) ?
    N1 C1 . 1.334(2) ?
    N1 C5 . 1.349(2) ?
    C1 C2 . 1.380(2) ?
    C2 C3 . 1.381(3) ?
    C2 H2 . 0.9300 ?
    C3 C4 . 1.378(3) ?
    C3 H3 . 0.9300 ?
    C4 C5 . 1.376(3) ?
    C4 H4 . 0.9300 ?
    C5 H5 . 0.9300 ?
loop_
    _geom_angle_atom_site_label_1
    _geom_angle_atom_site_label_2
    _geom_angle_atom_site_label_3
    _geom_angle_site_symmetry_1
    _geom_angle_site_symmetry_3
    _geom_angle
    _geom_angle_publ_flag
    O1W Co1 O1W . 2_656 85.45(9) ?
    O1W Co1 O1 . . 173.62(6) ?
    O1W Co1 O1 2_656 . 90.29(6) ?
    O1W Co1 O1 . 2_656 90.29(6) ?
    O1W Co1 O1 2_656 2_656 173.61(6) ?
    O1 Co1 O1 . 2_656 94.34(8) ?
    O1W Co1 N1 . . 94.31(6) ?
    O1W Co1 N1 2_656 . 94.36(6) ?
    O1 Co1 N1 . . 81.26(5) ?
    O1 Co1 N1 2_656 . 90.69(5) ?
    O1W Co1 N1 . 2_656 94.36(6) ?
    O1W Co1 N1 2_656 2_656 94.31(6) ?
    O1 Co1 N1 . 2_656 90.69(5) ?
    O1 Co1 N1 2_656 2_656 81.26(5) ?
    N1 Co1 N1 . 2_656 168.19(8) ?
    O2 S1 O3 . . 113.26(10) ?
    O2 S1 O1 . . 113.20(9) ?
    O3 S1 O1 . . 113.19(9) ?
    O2 S1 C1 . . 104.56(8) ?
    O3 S1 C1 . . 106.52(8) ?
    O1 S1 C1 . . 105.11(7) ?
    S1 O1 Co1 . . 119.31(7) ?
    Co1 O1W H11 . . 122.9(16) ?
    Co1 O1W H12 . . 126.6(16) ?
    H11 O1W H12 . . 110.3(15) ?
    C1 N1 C5 . . 117.02(14) ?
    C1 N1 Co1 . . 116.31(10) ?
    C5 N1 Co1 . . 126.58(12) ?
    N1 C1 C2 . . 124.14(15) ?
    N1 C1 S1 . . 115.65(11) ?
    C2 C1 S1 . . 120.12(13) ?
    C1 C2 C3 . . 117.83(17) ?
    C1 C2 H2 . . 121.1 ?
    C3 C2 H2 . . 121.1 ?
    C4 C3 C2 . . 119.14(16) ?
    C4 C3 H3 . . 120.4 ?
    C2 C3 H3 . . 120.4 ?
    C3 C4 C5 . . 119.23(17) ?
    C3 C4 H4 . . 120.4 ?
    C5 C4 H4 . . 120.4 ?
    N1 C5 C4 . . 122.56(17) ?
    N1 C5 H5 . . 118.7 ?
    C4 C5 H5 . . 118.7 ?
loop_
    _geom_torsion_atom_site_label_1
    _geom_torsion_atom_site_label_2
    _geom_torsion_atom_site_label_3
    _geom_torsion_atom_site_label_4
    _geom_torsion_site_symmetry_1
    _geom_torsion_site_symmetry_2
    _geom_torsion_site_symmetry_3
    _geom_torsion_site_symmetry_4
    _geom_torsion
    _geom_torsion_publ_flag
    O2 S1 O1 Co1 . . . . 98.03(11) ?
    O3 S1 O1 Co1 . . . . -131.35(10) ?
    C1 S1 O1 Co1 . . . . -15.48(11) ?
    O1W Co1 O1 S1 2_656 . . . 104.28(10) ?
    O1 Co1 O1 S1 2_656 . . . -80.13(9) ?
    N1 Co1 O1 S1 . . . . 9.91(10) ?
    N1 Co1 O1 S1 2_656 . . . -161.41(10) ?
    O1W Co1 N1 C1 . . . . -174.23(12) ?
    O1W Co1 N1 C1 2_656 . . . -88.48(12) ?
    O1 Co1 N1 C1 . . . . 1.14(12) ?
    O1 Co1 N1 C1 2_656 . . . 95.43(12) ?
    N1 Co1 N1 C1 2_656 . . . 48.64(11) ?
    O1W Co1 N1 C5 . . . . 2.33(15) ?
    O1W Co1 N1 C5 2_656 . . . 88.09(15) ?
    O1 Co1 N1 C5 . . . . 177.71(16) ?
    O1 Co1 N1 C5 2_656 . . . -88.01(15) ?
    N1 Co1 N1 C5 2_656 . . . -134.79(15) ?
    C5 N1 C1 C2 . . . . -3.1(3) ?
    Co1 N1 C1 C2 . . . . 173.84(14) ?
    C5 N1 C1 S1 . . . . 173.39(13) ?
    Co1 N1 C1 S1 . . . . -9.71(16) ?
    O2 S1 C1 N1 . . . . -103.32(14) ?
    O3 S1 C1 N1 . . . . 136.50(14) ?
    O1 S1 C1 N1 . . . . 16.13(15) ?
    O2 S1 C1 C2 . . . . 73.28(16) ?
    O3 S1 C1 C2 . . . . -46.89(17) ?
    O1 S1 C1 C2 . . . . -167.27(15) ?
    N1 C1 C2 C3 . . . . 2.6(3) ?
    S1 C1 C2 C3 . . . . -173.66(14) ?
    C1 C2 C3 C4 . . . . 0.0(3) ?
    C2 C3 C4 C5 . . . . -2.0(3) ?
    C1 N1 C5 C4 . . . . 0.9(3) ?
    Co1 N1 C5 C4 . . . . -175.65(14) ?
    C3 C4 C5 N1 . . . . 1.6(3) ?
loop_
    _geom_hbond_atom_site_label_D
    _geom_hbond_atom_site_label_H
    _geom_hbond_atom_site_label_A
    _geom_hbond_site_symmetry_A
    _geom_hbond_distance_DH
    _geom_hbond_distance_HA
    _geom_hbond_distance_DA
    _geom_hbond_angle_DHA
    _geom_hbond_publ_flag
    O1w H11 O2 2_666 0.830(10)
                             1.900(10)
                                     2.735(2) 177(3) yes
    O1w H12 O3 3 0.830(10)
                         1.880(10)
                                 2.703(2) 172(3) yes
