# Supplementary material for: Diaqua­bis­(pyridine-2-sulfonato-κ2 N,O)cobalt(II)
Source: Acta Crystallogr Sect E Struct Rep Online. 2011 Nov 19;67(Pt 12):m1781. doi: 10.1107/S1600536811048203 (PMC3238694; doi:10.1107/S1600536811048203)
Supplement: Supplementary file 2 [file e-67-m1781-Isup2.hkl]

# 
# h,k,l, Fc-squared, Fo-squared, sigma(Fo-squared) and status flag 
# 
data_I
_shelx_title '  C2/c' 
_shelx_refln_list_code          4 
_shelx_F_calc_maximum      267.64 
_exptl_crystal_F_000       836.00 
_reflns_d_resolution_high  0.7696 
 
loop_ 
 _symmetry_equiv_pos_as_xyz 
 'x, y, z' 
 '-x, y, -z+1/2' 
 'x+1/2, y+1/2, z' 
 '-x+1/2, y+1/2, -z+1/2' 
 '-x, -y, -z' 
 'x, -y, z-1/2' 
 '-x+1/2, -y+1/2, -z' 
 'x+1/2, -y+1/2, z-1/2' 
 
_cell_length_a    13.7009 
_cell_length_b     7.1127 
_cell_length_c    16.0180 
_cell_angle_alpha  90.000 
_cell_angle_beta  106.734 
_cell_angle_gamma  90.000 
 
_shelx_F_squared_multiplier     1.000 
 
loop_ 
 _refln_index_h 
 _refln_index_k 
 _refln_index_l 
 _refln_F_squared_calc 
 _refln_F_squared_meas 
 _refln_F_squared_sigma 
 _refln_observed_status 
   4   0   0     6597.53     7231.22    142.51 o 
   6   0   0    11046.66    10974.16    215.79 o 
   8   0   0     4189.65     4399.52     64.63 o 
  10   0   0      261.47      174.91      7.84 o 
  12   0   0     2746.62     2735.26     69.35 o 
  14   0   0      335.20      373.50     21.71 o 
  16   0   0      118.32      124.24     15.02 o 
   1   1   0    23109.60    21978.80    436.05 o 
   3   1   0    12943.12    13053.96    181.70 o 
   5   1   0     2664.65     2473.37     30.43 o 
   7   1   0     8763.41     9477.31    114.91 o 
   9   1   0     2785.20     2913.50     38.10 o 
  11   1   0      600.80      546.29     21.19 o 
  13   1   0      174.36      176.68     10.44 o 
  15   1   0       22.21       23.30      6.37 o 
   0   2   0      230.88      219.11      5.65 o 
   2   2   0    30519.09    29679.06    289.86 o 
   4   2   0    14104.22    14262.76    196.53 o 
   6   2   0      579.25      473.84     13.32 o 
   8   2   0     1092.66      951.51     15.85 o 
  10   2   0      287.84      357.82     25.82 o 
  12   2   0      299.32      301.90     22.54 o 
  14   2   0      767.46      691.75     21.53 o 
  16   2   0      212.31      235.63     13.67 o 
   1   3   0     2256.24     2054.45     22.71 o 
   3   3   0    11787.16    12690.15    121.62 o 
   5   3   0     6654.85     6935.56     79.98 o 
   7   3   0     1103.24      978.45     16.22 o 
   9   3   0      223.12      198.48     15.27 o 
  11   3   0      967.29      926.55     34.09 o 
  13   3   0     2317.63     2220.83     44.88 o 
  15   3   0      230.22      203.51     12.93 o 
   0   4   0      188.55      117.84      5.77 o 
   2   4   0     2700.04     2657.31     30.15 o 
   4   4   0       27.97       16.33      3.29 o 
   6   4   0      484.75      470.49     10.38 o 
   8   4   0      577.56      589.53     24.25 o 
  10   4   0     1179.04     1135.88     27.29 o 
  12   4   0      792.89      747.26     22.36 o 
  14   4   0        1.40        3.44      5.27 o 
   1   5   0     2206.13     2231.47     26.73 o 
   3   5   0     7075.68     6694.26    191.13 o 
   5   5   0      198.00      196.92      6.96 o 
   7   5   0       72.89       62.93      6.52 o 
   9   5   0     6002.42     6060.66     95.93 o 
  11   5   0      395.10      343.24     20.02 o 
  13   5   0       14.19       11.63      5.86 o 
   0   6   0      289.13      304.42     11.34 o 
   2   6   0     1366.69     1296.83     18.93 o 
   4   6   0      995.72     1012.26     33.14 o 
   6   6   0        3.59        3.76      4.20 o 
   8   6   0      494.15      557.44     18.76 o 
  10   6   0      350.43      333.06     23.61 o 
  12   6   0      112.78      129.34     11.14 o 
   1   7   0       10.59       11.93      3.02 o 
   3   7   0      413.64      368.44     11.14 o 
   5   7   0      827.76      842.68     23.52 o 
   7   7   0      176.85      202.15     12.09 o 
   9   7   0        5.93       26.17     14.07 o 
  11   7   0      292.14      272.88     21.28 o 
   0   8   0        4.42        6.63      8.98 o 
   2   8   0      616.82      651.88     16.36 o 
   4   8   0      917.16      863.19     24.93 o 
   6   8   0       78.66      102.11      9.93 o 
   8   8   0      227.85      250.80     19.87 o 
   1   9   0        7.93       16.83      8.19 o 
   3   9   0      383.43      336.22     23.00 o 
 -15   1   1      874.76      859.93     24.54 o 
 -13   1   1      112.91       93.11      6.17 o 
 -11   1   1      729.06      766.54     15.09 o 
  -9   1   1     6178.11     6071.67     72.26 o 
  -7   1   1     1883.49     1983.51     26.48 o 
  -5   1   1    18450.74    18729.46    216.47 o 
  -3   1   1    61962.12    57283.75   2615.54 o 
  -1   1   1     5811.87     5894.92    173.57 o 
   1   1   1     8856.09     9032.58    127.30 o 
   3   1   1     8202.23     7920.77     90.42 o 
   5   1   1      182.20      170.51      4.47 o 
   7   1   1      283.12      372.32      8.04 o 
   9   1   1     5740.02     5546.55     66.64 o 
  11   1   1      586.91      538.06     16.41 o 
  13   1   1      860.63      810.01     22.59 o 
  15   1   1      805.91      779.39     23.78 o 
 -16   2   1     1854.86     1800.36     40.62 o 
 -14   2   1      180.41      143.96     13.03 o 
 -12   2   1      829.09      754.27     20.72 o 
 -10   2   1     3347.71     3536.99     56.25 o 
  -8   2   1      358.74      360.39      8.73 o 
  -6   2   1      773.01      949.82     14.89 o 
  -4   2   1    14463.86    14451.46    284.41 o 
  -2   2   1    32375.75    31872.74    359.04 o 
   0   2   1     6499.53     6253.89     61.19 o 
   2   2   1     7250.01     7037.97     60.12 o 
   4   2   1     4464.68     4579.84     53.18 o 
   6   2   1        3.82       12.79      4.10 o 
   8   2   1     3488.11     3245.17     52.94 o 
  10   2   1       87.96      113.73      7.86 o 
  12   2   1        6.40        9.31      4.57 o 
  14   2   1     1690.62     1590.64     36.01 o 
 -15   3   1        0.56        1.75      5.20 o 
 -13   3   1     1822.34     1750.53     37.68 o 
 -11   3   1      461.71      391.13     14.34 o 
  -9   3   1     2039.53     1956.35     36.60 o 
  -7   3   1     8009.05     8144.08     94.35 o 
  -5   3   1    14883.09    15314.99    215.08 o 
  -3   3   1        0.98        6.08      2.31 o 
  -1   3   1     1632.49     1438.63     19.27 o 
   1   3   1       36.09       35.32      3.38 o 
   3   3   1      322.39      374.78      6.62 o 
   5   3   1     1931.22     1726.93     23.53 o 
   7   3   1      970.56      994.89     25.26 o 
   9   3   1     1087.15     1162.19     74.17 o 
  11   3   1     2264.36     2173.55     42.46 o 
  13   3   1       21.15       34.26      6.71 o 
  15   3   1      221.40      235.48     13.75 o 
 -14   4   1      276.44      259.27     14.07 o 
 -12   4   1     1677.46     1715.54     37.29 o 
 -10   4   1      304.44      336.55     22.29 o 
  -8   4   1     1584.51     1787.62     60.49 o 
  -6   4   1     3056.24     3259.62     42.09 o 
  -4   4   1     1653.28     1720.70     31.07 o 
  -2   4   1     4752.05     4582.69     47.57 o 
   0   4   1    22523.08    22180.08    219.10 o 
   2   4   1     1500.07     1408.65     52.43 o 
   4   4   1      203.90      163.86      4.85 o 
   6   4   1     2201.65     2250.94     40.06 o 
   8   4   1      370.17      377.54     13.45 o 
  10   4   1     2617.25     2628.26     66.13 o 
  12   4   1     1706.14     1707.29     37.80 o 
  14   4   1       67.70       75.64      9.32 o 
 -13   5   1       15.97        8.42      5.46 o 
 -11   5   1       20.03       19.61      6.06 o 
  -9   5   1        0.66       18.29     11.41 o 
  -7   5   1       23.44       26.29      4.95 o 
  -5   5   1       26.70       26.25      4.80 o 
  -3   5   1      154.94      151.80      6.08 o 
  -1   5   1      324.12      360.70     14.80 o 
   1   5   1      968.85     1008.92     14.93 o 
   3   5   1      401.80      384.08      8.29 o 
   5   5   1        7.80       19.63      4.42 o 
   7   5   1        5.18        2.05      3.46 o 
   9   5   1      242.67      262.26     12.83 o 
  11   5   1      255.48      248.40     13.31 o 
  13   5   1        1.35       -3.01      5.49 o 
 -12   6   1      408.39      392.75     17.22 o 
 -10   6   1        6.85        8.60      5.23 o 
  -8   6   1     1763.18     1808.71     38.09 o 
  -6   6   1     1185.27     1231.76     28.25 o 
  -4   6   1      107.39      100.33      5.82 o 
  -2   6   1     1681.34     1617.51     25.73 o 
   0   6   1     5684.84     5449.02     58.27 o 
   2   6   1      141.50      139.11      5.54 o 
   4   6   1      139.57      150.82     13.25 o 
   6   6   1     3556.66     3445.78     59.95 o 
   8   6   1      773.85      695.20     21.30 o 
  10   6   1       85.07       94.59      9.38 o 
  12   6   1      455.42      489.71     19.82 o 
 -11   7   1       18.73       24.65      9.57 o 
  -9   7   1      149.08      165.76     11.42 o 
  -7   7   1     2053.72     2056.81     42.57 o 
  -5   7   1      365.04      370.40     15.00 o 
  -3   7   1        9.00        5.98      3.18 o 
  -1   7   1     3587.37     3440.47     68.10 o 
   1   7   1      305.90      290.97      8.47 o 
   3   7   1        8.24       12.33      3.69 o 
   5   7   1     3018.93     2974.93     64.23 o 
   7   7   1     1019.61      982.86     26.86 o 
   9   7   1      136.30      136.01     11.14 o 
  -8   8   1        2.26        8.77      8.16 o 
  -6   8   1      240.51      265.12     19.22 o 
  -4   8   1      455.22      441.15     17.17 o 
  -2   8   1        5.51       10.60      3.98 o 
   0   8   1      563.03      535.31     14.76 o 
   2   8   1      604.60      575.25     15.56 o 
   4   8   1        3.06        7.80      7.45 o 
   6   8   1       30.05       50.58      8.15 o 
  -3   9   1      405.98      388.47     24.41 o 
  -1   9   1        2.51        3.87      4.12 o 
   1   9   1      792.66      746.58     24.19 o 
 -16   0   2       12.68       16.37      8.03 o 
 -14   0   2      206.48      212.48     15.76 o 
 -12   0   2     2786.78     2689.20     45.63 o 
 -10   0   2     2215.64     2254.34     38.05 o 
  -8   0   2    36250.11    37107.85    939.77 o 
  -6   0   2      288.16      450.91     10.32 o 
  -4   0   2      559.53      432.09      9.14 o 
  -2   0   2    46319.89    40314.92    919.32 o 
   0   0   2    16465.01    16853.70    411.58 o 
   2   0   2     4893.31     5298.53     71.22 o 
   4   0   2      351.47      421.93      9.18 o 
   6   0   2     7155.03     7006.67    142.02 o 
   8   0   2      325.24      333.03     15.45 o 
  10   0   2     7021.46     6684.92    142.63 o 
  12   0   2     1694.00     1704.46     50.22 o 
  14   0   2      123.35      121.60     13.55 o 
  16   0   2      321.73      323.28     22.50 o 
 -17   1   2        6.91        6.43      9.78 o 
 -15   1   2        4.93        8.92      5.01 o 
 -13   1   2      346.27      362.83     18.21 o 
 -11   1   2      137.42      176.73     17.65 o 
  -9   1   2      497.73      629.40     15.73 o 
  -7   1   2     5788.08     5605.37     65.64 o 
  -5   1   2      171.99      191.93      6.37 o 
  -3   1   2     3365.69     3444.87     39.71 o 
  -1   1   2    14935.03    15206.46    425.82 o 
   1   1   2    11478.36    11637.85    227.09 o 
   3   1   2     2567.55     2821.26     25.37 o 
   5   1   2     1310.16     1091.65     13.18 o 
   7   1   2      334.86      354.76      9.07 o 
   9   1   2        0.81        3.35      3.21 o 
  11   1   2     1364.52     1355.28     29.33 o 
  13   1   2       79.71       81.77      8.28 o 
  15   1   2       15.78       16.84      6.29 o 
 -16   2   2      584.88      545.00     23.15 o 
 -14   2   2      399.29      390.25     12.19 o 
 -12   2   2      575.45      613.64     25.66 o 
 -10   2   2     2577.03     2721.55     45.65 o 
  -8   2   2      470.99      449.96      9.98 o 
  -6   2   2     9231.63    10373.44    182.83 o 
  -4   2   2     9030.88     9415.04    105.39 o 
   0   2   2      202.16      206.66      3.91 o 
   2   2   2      214.12      304.30      4.38 o 
   4   2   2     2330.49     2216.03     24.17 o 
   6   2   2     4188.80     4312.80     61.95 o 
   8   2   2     1979.96     1988.76     36.14 o 
  10   2   2       53.67       60.26      6.50 o 
  12   2   2      241.85      224.27     11.60 o 
  14   2   2      563.23      562.45     19.60 o 
 -15   3   2      321.07      319.42     15.29 o 
 -13   3   2     1122.30     1122.13     28.15 o 
 -11   3   2      314.90      332.83     19.04 o 
  -9   3   2      114.19      121.51      5.86 o 
  -7   3   2     5840.92     6222.00     73.69 o 
  -5   3   2    21165.43    21917.99    249.27 o 
  -3   3   2     2893.28     2976.48     36.87 o 
  -1   3   2     2154.54     1737.84     23.11 o 
   1   3   2     1401.48     1461.34     14.81 o 
   3   3   2     4690.76     4738.46     42.29 o 
   5   3   2     4253.95     4110.67     49.49 o 
   7   3   2      354.35      346.54     11.98 o 
   9   3   2      441.22      480.62     25.08 o 
  11   3   2     2939.47     3000.12     54.22 o 
  13   3   2      514.91      554.79     19.40 o 
  15   3   2      350.82      346.52     16.57 o 
 -14   4   2        2.30        2.31      5.30 o 
 -12   4   2       64.52       61.22      7.77 o 
 -10   4   2     2534.70     2586.27     67.64 o 
  -8   4   2        3.18       29.66      8.31 o 
  -6   4   2      684.65      766.46     18.28 o 
  -4   4   2        3.86       -0.64      1.84 o 
  -2   4   2        2.63        0.43      1.85 o 
   0   4   2     1637.58     1696.82     17.39 o 
   2   4   2      249.42      179.25      5.14 o 
   4   4   2      153.14      129.39      5.07 o 
   6   4   2        0.27        5.56      7.63 o 
   8   4   2     2432.28     2455.48     44.75 o 
  10   4   2     1234.18     1136.51     27.66 o 
  12   4   2      264.75      237.74     13.20 o 
  14   4   2      170.89      146.53     11.59 o 
 -13   5   2       23.59       29.11     11.10 o 
 -11   5   2     1245.68     1270.82     30.57 o 
  -9   5   2     3651.73     3633.96     78.18 o 
  -7   5   2      270.46      268.27     10.12 o 
  -5   5   2     1603.97     1571.21     24.37 o 
  -3   5   2     3991.76     4073.13     51.58 o 
  -1   5   2       11.85       16.90      2.42 o 
   1   5   2    11593.89    11041.13    126.85 o 
   3   5   2     3337.03     3214.82     36.29 o 
   5   5   2      362.66      364.83     13.03 o 
   7   5   2     2101.92     2141.76     41.08 o 
   9   5   2     3658.17     3611.89     63.33 o 
  11   5   2        5.34       11.41      7.94 o 
  13   5   2      705.53      702.22     33.79 o 
 -12   6   2      162.23      149.98     11.28 o 
 -10   6   2      639.75      676.28     22.54 o 
  -8   6   2       70.47       63.86      7.49 o 
  -6   6   2      383.56      357.11     10.50 o 
  -4   6   2     3802.08     3862.47     50.88 o 
  -2   6   2      786.01      765.70     15.64 o 
   0   6   2      173.18      165.06      6.96 o 
   2   6   2     3114.91     2892.29     47.11 o 
   4   6   2        4.67        2.51      3.00 o 
   6   6   2        1.79       40.11     22.44 o 
   8   6   2     2808.48     2728.07     52.07 o 
  10   6   2       10.40        8.28      5.33 o 
 -11   7   2      116.05      109.52     14.29 o 
  -9   7   2       62.45       74.56      8.82 o 
  -7   7   2      469.27      488.17     17.83 o 
  -5   7   2      587.78      554.87     14.15 o 
  -3   7   2        2.59        3.57      2.96 o 
  -1   7   2       78.03       90.29      6.21 o 
   1   7   2       56.75       67.01      4.70 o 
   3   7   2      780.25      717.57     16.76 o 
   5   7   2     1747.69     1824.09     38.82 o 
   7   7   2       35.08       31.76      6.57 o 
   9   7   2       21.46       23.72      6.86 o 
  -8   8   2        3.25        5.95      7.79 o 
  -6   8   2      460.37      473.04     18.48 o 
  -4   8   2     1344.91     1292.49     24.82 o 
  -2   8   2      711.37      717.33     17.41 o 
   0   8   2      619.08      619.22     16.46 o 
   2   8   2      877.00      798.95     23.17 o 
   4   8   2      865.55      871.88     45.10 o 
   6   8   2      457.86      450.53     18.41 o 
  -3   9   2      351.94      335.67     22.32 o 
  -1   9   2        0.68        1.87      4.59 o 
   1   9   2       28.57       40.08      7.39 o 
 -17   1   3      603.77      628.94     21.72 o 
 -15   1   3      132.62      150.95      7.99 o 
 -13   1   3      402.25      377.37     25.45 o 
 -11   1   3     5074.42     5195.69     55.40 o 
  -9   1   3     1080.94     1113.70     18.04 o 
  -7   1   3     4073.41     4330.21     51.86 o 
  -5   1   3     5461.34     5525.24     63.31 o 
  -3   1   3      482.12      566.97     10.57 o 
  -1   1   3     1758.98     1971.87     28.31 o 
   1   1   3    46044.97    43354.69    531.51 o 
   3   1   3     2373.45     2368.63     21.93 o 
   5   1   3       92.73      103.02      3.56 o 
   7   1   3     5742.91     5887.14     87.37 o 
   9   1   3     3280.71     3336.05     55.28 o 
  11   1   3     1083.46     1040.58     25.11 o 
  13   1   3     1915.36     1915.90     40.06 o 
  15   1   3      694.04      664.90     22.45 o 
 -16   2   3      209.23      239.88     11.07 o 
 -14   2   3        1.17        5.72      4.09 o 
 -12   2   3      763.45      809.67     16.55 o 
 -10   2   3     4749.17     4692.95     73.16 o 
  -8   2   3     1102.55     1100.81     17.71 o 
  -6   2   3    13104.57    13722.57    152.76 o 
  -4   2   3    25178.65    24869.74    286.93 o 
  -2   2   3     2234.12     2188.47     26.89 o 
   0   2   3      444.28      384.45      6.79 o 
   2   2   3     1743.22     1571.04     15.34 o 
   4   2   3      474.44      454.18      7.77 o 
   6   2   3     3203.16     3150.53     39.74 o 
   8   2   3     7810.05     7941.77    116.73 o 
  10   2   3      607.78      604.16     29.92 o 
  12   2   3     1112.08     1085.28     27.12 o 
  14   2   3     1503.53     1452.76     55.50 o 
 -15   3   3      840.52      827.94     24.59 o 
 -13   3   3     1333.33     1265.53     29.82 o 
 -11   3   3     1378.52     1326.04     32.78 o 
  -9   3   3      353.87      519.69     85.63 o 
  -7   3   3     2314.43     2435.94     32.74 o 
  -5   3   3      619.71      615.94     11.35 o 
  -3   3   3      377.03      479.33      9.19 o 
  -1   3   3     6446.70     6393.79     62.30 o 
   1   3   3     2586.96     2559.84     24.02 o 
   3   3   3     5699.33     6091.73     48.20 o 
   5   3   3     4518.20     4683.19     48.51 o 
   7   3   3      790.28      796.95     19.42 o 
   9   3   3      641.08      672.86     18.84 o 
  11   3   3      853.75      839.39     23.08 o 
  13   3   3       36.43       34.02      7.07 o 
 -14   4   3      535.10      552.79     19.67 o 
 -12   4   3     1230.17     1233.31     67.33 o 
 -10   4   3      777.33      804.79     21.27 o 
  -8   4   3     8141.44     8527.03    132.11 o 
  -6   4   3      790.00      795.52     14.66 o 
  -4   4   3       97.66       59.12      3.33 o 
  -2   4   3    13520.31    13628.30    130.23 o 
   0   4   3     5324.30     5146.95     51.71 o 
   2   4   3      382.26      318.86      5.58 o 
   4   4   3     2941.13     2969.22     32.94 o 
   6   4   3     1957.09     1948.23     54.48 o 
   8   4   3      614.55      592.97     17.80 o 
  10   4   3     3236.31     3400.90     60.40 o 
  12   4   3      429.93      460.08     17.85 o 
 -13   5   3        2.33        4.64      6.10 o 
 -11   5   3      114.35      117.61      9.51 o 
  -9   5   3      288.61      287.84     12.61 o 
  -7   5   3     2410.57     2487.65     35.47 o 
  -5   5   3      721.35      679.38     13.90 o 
  -3   5   3      388.46      406.77     10.04 o 
  -1   5   3     1191.94     1212.73     19.94 o 
   1   5   3        1.43       10.65      2.60 o 
   3   5   3      474.23      475.37     13.37 o 
   5   5   3        9.73       14.59      4.93 o 
   7   5   3      706.05      677.89     19.64 o 
   9   5   3      848.72      833.75     27.99 o 
  11   5   3        3.69        3.86      5.08 o 
 -12   6   3      111.65      104.30      9.82 o 
 -10   6   3      454.14      388.74     24.93 o 
  -8   6   3     1152.89     1155.80     27.85 o 
  -6   6   3       20.03       21.17      3.91 o 
  -4   6   3      849.07      817.00     14.50 o 
  -2   6   3     5135.58     4945.77     62.75 o 
   0   6   3      231.94      229.16      8.26 o 
   2   6   3      131.38      161.85      7.22 o 
   4   6   3     3215.64     3187.88     61.11 o 
   6   6   3     1187.89     1192.85     28.48 o 
   8   6   3      100.93       83.62      8.60 o 
  10   6   3      712.19      714.94     23.18 o 
 -11   7   3       11.69       22.87      9.20 o 
  -9   7   3      905.45      899.12     31.21 o 
  -7   7   3     1551.81     1620.37     35.97 o 
  -5   7   3      774.17      779.75     21.53 o 
  -3   7   3     2782.35     2638.29     39.15 o 
  -1   7   3     1396.93     1295.46     23.57 o 
   1   7   3      564.71      550.85     14.21 o 
   3   7   3     1092.05     1043.75     21.08 o 
   5   7   3     3062.38     3023.58     55.83 o 
   7   7   3        3.29        8.02      5.42 o 
   9   7   3      119.75      163.88     12.36 o 
  -8   8   3      381.34      459.11     25.57 o 
  -6   8   3        0.18        2.95      5.09 o 
  -4   8   3      178.98      215.36      9.61 o 
  -2   8   3       27.17       33.51      5.09 o 
   0   8   3      324.16      320.20     11.78 o 
   2   8   3      363.75      374.57     12.59 o 
   4   8   3       80.81       91.80      9.52 o 
   6   8   3       81.54       91.99      9.91 o 
  -3   9   3      300.87      272.04     13.69 o 
  -1   9   3      457.72      442.05     17.33 o 
   1   9   3     1304.47     1274.04     31.45 o 
 -16   0   4      215.36      206.10     16.92 o 
 -14   0   4     1088.59     1080.00     38.33 o 
 -12   0   4      636.12      579.25     15.98 o 
 -10   0   4     3522.27     3493.98     54.57 o 
  -8   0   4    14201.82    13841.26    188.46 o 
  -6   0   4      299.66      362.14      9.04 o 
  -4   0   4      473.66      634.55     11.87 o 
  -2   0   4    71629.30    60787.04    851.79 o 
   0   0   4     3246.07     3392.63     85.66 o 
   2   0   4     2060.39     1854.81    135.55 o 
   4   0   4    10253.46     9822.83    131.94 o 
   6   0   4     2858.89     2971.76     45.50 o 
   8   0   4      739.52      730.51     25.57 o 
  10   0   4    17006.67    17120.01    341.06 o 
  12   0   4      769.11      730.33     29.74 o 
  14   0   4       34.83       33.42      9.81 o 
 -17   1   4       92.28      112.93     10.04 o 
 -15   1   4      655.52      679.96     16.42 o 
 -13   1   4      625.45      572.41     11.76 o 
 -11   1   4      808.71      764.87     13.09 o 
  -9   1   4     4255.38     4212.13     44.96 o 
  -7   1   4     1234.08     1163.39     17.38 o 
  -5   1   4      185.62      288.62      8.39 o 
  -3   1   4        3.12       16.73      2.28 o 
  -1   1   4     6704.22     7364.05     91.10 o 
   1   1   4     4786.74     4732.22     40.87 o 
   3   1   4     1956.07     1860.28     18.03 o 
   5   1   4     5521.28     5508.56     54.83 o 
   7   1   4      920.71      888.51     13.25 o 
   9   1   4     3521.62     3519.31     58.14 o 
  11   1   4      921.83      950.62     23.93 o 
  13   1   4      528.54      549.82     18.99 o 
  15   1   4       52.04       65.51      8.96 o 
 -16   2   4      210.63      195.69      9.55 o 
 -14   2   4      329.18      345.72     11.50 o 
 -12   2   4      427.64      412.60     12.84 o 
 -10   2   4      505.89      474.72     13.55 o 
  -8   2   4       14.70       22.76      2.94 o 
  -6   2   4     1496.53     1429.15     20.28 o 
  -4   2   4    19133.30    19055.82    220.61 o 
  -2   2   4     7021.34     7693.88     86.84 o 
   0   2   4      129.99      170.82      3.23 o 
   2   2   4      674.53      534.05      9.42 o 
   4   2   4     6619.20     6906.38     67.91 o 
   6   2   4     6866.05     6918.63     68.52 o 
   8   2   4     2022.94     2133.90     38.87 o 
  10   2   4       17.94       13.36      4.64 o 
  12   2   4     1759.48     1746.66     37.33 o 
  14   2   4     1236.01     1226.38     31.52 o 
 -15   3   4     1063.12     1040.99     22.33 o 
 -13   3   4     1431.07     1352.96     30.82 o 
 -11   3   4       71.66       70.06      8.00 o 
  -9   3   4     5114.04     5357.09     65.77 o 
  -7   3   4     3876.08     4006.65     49.81 o 
  -5   3   4      954.11     1006.35     15.90 o 
  -3   3   4     6656.30     6544.12     75.49 o 
  -1   3   4     1426.86     1303.15     14.36 o 
   1   3   4       38.39       64.11      4.39 o 
   3   3   4     7049.84     6969.12     92.15 o 
   5   3   4     6140.20     6298.90     63.65 o 
   7   3   4     1444.87     1540.40     23.81 o 
   9   3   4     1377.71     1418.77     30.61 o 
  11   3   4     1024.22     1025.84     38.82 o 
  13   3   4      700.30      675.72     22.00 o 
 -16   4   4        0.88        2.15      7.42 o 
 -14   4   4      527.49      555.94     19.75 o 
 -12   4   4      245.06      250.84     12.51 o 
 -10   4   4       48.96       52.20      7.29 o 
  -8   4   4     5598.25     5618.94     68.95 o 
  -6   4   4     1036.20      968.25     16.80 o 
  -4   4   4     2783.98     2971.14     38.52 o 
  -2   4   4     1779.71     1717.51     20.27 o 
   0   4   4     6103.74     6120.81     61.00 o 
   2   4   4      194.52      241.43      6.97 o 
   4   4   4      919.43      881.02     13.27 o 
   6   4   4      241.51      232.46      8.22 o 
   8   4   4      623.02      648.37     18.77 o 
  10   4   4      325.52      294.80     15.21 o 
  12   4   4      126.96      118.10     10.12 o 
 -13   5   4       16.59       14.71      7.57 o 
 -11   5   4     4887.70     4976.10    144.66 o 
  -9   5   4       99.90      115.96      6.53 o 
  -7   5   4     1932.46     1961.26     29.71 o 
  -5   5   4     4693.54     4679.69     58.67 o 
  -3   5   4      292.77      287.37      9.86 o 
  -1   5   4     1877.68     1786.52     26.58 o 
   1   5   4    20558.35    19711.22    220.26 o 
   3   5   4       18.12       16.79      3.34 o 
   5   5   4      237.33      265.72     18.66 o 
   7   5   4     5049.32     5420.18     86.48 o 
   9   5   4      746.53      762.63     25.42 o 
  11   5   4      400.61      386.42     16.78 o 
 -12   6   4      695.40      748.11     23.66 o 
 -10   6   4     1662.05     1647.77     36.66 o 
  -8   6   4       44.39       36.97      4.73 o 
  -6   6   4     3039.64     3010.05     42.32 o 
  -4   6   4      704.95      737.32     15.67 o 
  -2   6   4     1265.89     1283.60     22.18 o 
   0   6   4     1595.55     1475.46     24.63 o 
   2   6   4      220.54      220.78      8.40 o 
   4   6   4       96.21       88.72      6.12 o 
   6   6   4     1707.40     1769.85     37.32 o 
   8   6   4     1017.52     1030.05     44.33 o 
  10   6   4       27.53       27.74      8.09 o 
  -9   7   4        6.40        9.04      5.68 o 
  -7   7   4      504.67      527.02     14.40 o 
  -5   7   4      368.52      340.79     11.98 o 
  -3   7   4      706.38      743.64     19.89 o 
  -1   7   4      366.15      361.04     11.28 o 
   1   7   4      167.04      171.86      8.08 o 
   3   7   4      646.62      618.46     15.72 o 
   5   7   4        3.68       19.16      7.09 o 
   7   7   4        1.68        3.60      5.18 o 
   9   7   4      267.70      288.70     22.38 o 
  -8   8   4      148.90      144.16     15.21 o 
  -6   8   4     1149.83     1085.24     37.37 o 
  -4   8   4     1085.33     1079.61     32.51 o 
  -2   8   4       19.46       18.64      4.30 o 
   0   8   4      184.88      180.19      7.66 o 
   2   8   4     1030.63     1005.13     21.75 o 
   4   8   4      349.60      368.63     14.01 o 
   6   8   4      162.28      182.98     17.66 o 
  -3   9   4       41.79       35.85      6.94 o 
  -1   9   4      259.87      221.21     12.73 o 
   1   9   4      158.45      165.43     11.23 o 
 -17   1   5      389.16      420.73     13.74 o 
 -15   1   5       54.17       48.45      4.73 o 
 -13   1   5      485.72      481.88     10.75 o 
 -11   1   5     5067.45     4971.47     53.40 o 
  -9   1   5     1575.80     1562.47     20.05 o 
  -7   1   5    12465.44    12736.21    160.14 o 
  -5   1   5     5737.87     5906.63     58.28 o 
  -3   1   5       69.49       97.81      2.46 o 
  -1   1   5    10780.05    10787.27    104.85 o 
   1   1   5    26627.81    26527.67    254.00 o 
   3   1   5     3216.97     3156.69     30.84 o 
   5   1   5     2164.57     2315.68     25.95 o 
   7   1   5    12647.49    12549.71    120.45 o 
   9   1   5     1611.20     1632.31     32.58 o 
  11   1   5      868.65      838.34     22.46 o 
  13   1   5      274.70      278.04     13.81 o 
 -16   2   5       75.93       63.90      6.56 o 
 -14   2   5      234.25      254.90      8.40 o 
 -12   2   5     5155.75     5120.01     55.93 o 
 -10   2   5       21.91       64.31     33.42 o 
  -8   2   5       88.80       78.09      4.39 o 
  -6   2   5     8831.91     9015.78    102.22 o 
  -4   2   5    10173.99    10612.84    163.88 o 
  -2   2   5     8128.71     8904.54    113.27 o 
   0   2   5     5197.88     4915.46     42.93 o 
   2   2   5      596.98      544.14      8.10 o 
   4   2   5     3383.71     3688.15     34.16 o 
   6   2   5     7871.54     7885.01     79.22 o 
   8   2   5     1451.25     1474.03     23.70 o 
  10   2   5       19.49       23.55      8.09 o 
  12   2   5      586.23      566.24     19.14 o 
  14   2   5      229.65      257.62     25.14 o 
 -15   3   5      639.99      656.94     17.06 o 
 -13   3   5        4.15        7.89      4.76 o 
 -11   3   5     1381.14     1309.58     22.51 o 
  -9   3   5     6735.87     6896.01     82.44 o 
  -7   3   5      707.21      726.08     28.51 o 
  -5   3   5      263.78      305.74      7.49 o 
  -3   3   5    10526.42    10848.47    121.93 o 
  -1   3   5     1792.98     1911.19     26.37 o 
   1   3   5      556.52      516.16      7.90 o 
   3   3   5     2011.70     2026.10     20.51 o 
   5   3   5     2941.35     3022.98     29.61 o 
   7   3   5        0.60        6.16      2.59 o 
   9   3   5     2477.07     2436.28     45.22 o 
  11   3   5       25.52       24.88      5.95 o 
  13   3   5       16.19       23.81      6.54 o 
 -16   4   5      285.86      328.98     22.20 o 
 -14   4   5      775.35      821.51     24.10 o 
 -12   4   5      604.34      610.59     27.72 o 
 -10   4   5     4004.90     4040.94     53.11 o 
  -8   4   5     3421.94     3530.75     46.36 o 
  -6   4   5        9.30        9.66      2.62 o 
  -4   4   5     1747.28     1755.30     25.29 o 
  -2   4   5     7694.11     7652.62     75.43 o 
   0   4   5       13.82        9.81      1.94 o 
   2   4   5     4349.75     4336.05     45.39 o 
   4   4   5     6237.30     6359.73     66.02 o 
   6   4   5     1007.35      998.37     15.55 o 
   8   4   5      996.14     1038.68     31.67 o 
  10   4   5     1590.76     1646.28     36.18 o 
  12   4   5      393.91      433.22     17.88 o 
 -13   5   5      208.83      194.58     16.89 o 
 -11   5   5      489.30      447.51     16.42 o 
  -9   5   5      273.02      297.40      9.88 o 
  -7   5   5      418.50      421.67     11.23 o 
  -5   5   5      133.36      146.35      6.45 o 
  -3   5   5       77.51       82.89      4.88 o 
  -1   5   5        3.63       29.31     11.72 o 
   1   5   5        0.98        4.33      3.45 o 
   3   5   5      245.79      257.55      8.53 o 
   5   5   5      374.14      353.91      8.48 o 
   7   5   5      139.85      154.11      9.84 o 
   9   5   5        0.48       -2.45      4.65 o 
  11   5   5       20.83       16.66      6.43 o 
 -12   6   5       11.16        7.17      8.58 o 
 -10   6   5      317.22      342.39     14.96 o 
  -8   6   5     1212.04     1212.90     33.47 o 
  -6   6   5      814.00      854.46     17.56 o 
  -4   6   5     1065.61      971.78     18.67 o 
  -2   6   5     2192.19     2175.39     32.57 o 
   0   6   5        4.96        6.00      3.03 o 
   2   6   5      644.96      629.02     14.59 o 
   4   6   5     1618.30     1611.61     47.20 o 
   6   6   5       47.95       63.78      6.74 o 
   8   6   5      414.66      455.84     17.71 o 
  10   6   5      899.52      935.85     35.14 o 
  -9   7   5      860.11      900.12     37.71 o 
  -7   7   5      338.06      339.70     11.57 o 
  -5   7   5        4.53        5.57      3.46 o 
  -3   7   5     1125.47     1114.62     23.78 o 
  -1   7   5       88.43       89.46      6.33 o 
   1   7   5       16.06       10.70      3.74 o 
   3   7   5     2393.57     2327.56     36.83 o 
   5   7   5      751.66      762.15     18.33 o 
   7   7   5        2.83        0.50      5.15 o 
   9   7   5      914.88      985.79     40.47 o 
  -6   8   5      463.45      486.90     18.18 o 
  -4   8   5      666.15      623.25     14.38 o 
  -2   8   5       79.86       73.62      6.57 o 
   0   8   5      119.02      124.46      7.77 o 
   2   8   5      113.94       96.05      7.44 o 
   4   8   5       89.38      107.43      8.09 o 
   6   8   5      472.21      505.59     27.59 o 
 -16   0   6     1396.35     1440.42     32.30 o 
 -14   0   6     2439.20     2388.74     77.85 o 
 -12   0   6       61.73       53.44      5.79 o 
 -10   0   6    14802.65    14478.30    206.74 o 
  -8   0   6     7670.00     8016.25    112.40 o 
  -6   0   6       19.14       14.55      3.71 o 
  -4   0   6       17.41       52.07      2.99 o 
  -2   0   6    16181.62    16273.91    226.82 o 
   0   0   6     5317.93     5633.64     62.75 o 
   2   0   6    54860.04    54552.81   1344.90 o 
   4   0   6     4059.58     3674.22     43.04 o 
   6   0   6      292.79      308.97      9.95 o 
   8   0   6     9311.03     9332.38    130.74 o 
  10   0   6      319.27      344.25     18.95 o 
  12   0   6      278.26      270.18     18.52 o 
  14   0   6      506.08      506.57     27.47 o 
 -17   1   6      131.10      144.37     11.28 o 
 -15   1   6     1310.95     1238.93     20.11 o 
 -13   1   6       36.66       36.45      4.00 o 
 -11   1   6      604.11      632.59     11.75 o 
  -9   1   6     5352.26     5383.35     64.66 o 
  -7   1   6       26.52       37.71      3.54 o 
  -5   1   6     2041.59     2312.50     24.90 o 
  -3   1   6     6992.71     6628.64     74.32 o 
  -1   1   6      156.25      143.56      2.80 o 
   1   1   6     4350.74     4770.32     46.56 o 
   3   1   6     1251.22     1147.43     15.44 o 
   5   1   6       88.93      111.55      3.51 o 
   7   1   6      891.68      905.32     13.98 o 
   9   1   6     3341.54     3259.49     44.11 o 
  11   1   6     1145.97     1132.59     27.38 o 
  13   1   6        0.39        2.79      5.03 o 
 -16   2   6      119.57      138.62      8.32 o 
 -14   2   6      577.36      659.92     13.66 o 
 -12   2   6     4745.35     4757.05     52.68 o 
 -10   2   6      652.75      674.77     12.05 o 
  -8   2   6       10.74       12.04      5.57 o 
  -6   2   6     9847.77    10074.58    113.58 o 
  -4   2   6    13479.19    14245.58    158.89 o 
  -2   2   6       54.34       89.16      3.64 o 
   0   2   6      504.33      432.36      5.47 o 
   2   2   6     2816.09     2805.42     29.98 o 
   4   2   6    14080.09    14606.40    123.32 o 
   6   2   6     3774.87     3773.02     36.13 o 
   8   2   6      648.66      637.13     13.95 o 
  10   2   6      255.63      265.56     12.14 o 
  12   2   6      483.17      424.81     20.51 o 
  14   2   6        1.66        1.53      7.42 o 
 -15   3   6      767.63      765.26     23.13 o 
 -13   3   6      905.06      873.20     18.35 o 
 -11   3   6     2538.73     2641.22     64.82 o 
  -9   3   6      562.65      595.77     12.86 o 
  -7   3   6       67.76       86.81      5.79 o 
  -5   3   6     3450.41     3387.98     42.22 o 
  -3   3   6     3218.70     3043.31     38.04 o 
  -1   3   6      561.39      475.57      8.97 o 
   1   3   6     3225.57     3246.81     30.36 o 
   3   3   6     7016.42     7169.06     71.76 o 
   5   3   6     6263.06     6166.52     55.70 o 
   7   3   6      345.14      357.73     10.08 o 
   9   3   6      592.64      602.53     18.49 o 
  11   3   6      331.58      339.74     14.68 o 
  13   3   6      113.62      114.50     10.43 o 
 -16   4   6      146.50      143.01     11.86 o 
 -14   4   6       26.44       33.85     10.49 o 
 -12   4   6      709.68      721.21     16.45 o 
 -10   4   6      306.68      326.91     10.23 o 
  -8   4   6     1666.23     1611.47     25.05 o 
  -6   4   6     1220.86     1292.55     20.61 o 
  -4   4   6        0.94       -0.33      1.78 o 
  -2   4   6       38.64       32.35      2.59 o 
   0   4   6      851.68      781.91     11.82 o 
   2   4   6      591.30      621.32     18.09 o 
   4   4   6       95.67       93.48      4.51 o 
   6   4   6      847.09      838.76     14.13 o 
   8   4   6      135.43      138.47     10.57 o 
  10   4   6      180.55      179.63     11.24 o 
  12   4   6       97.53       85.63      9.58 o 
 -13   5   6      733.87      737.26     33.66 o 
 -11   5   6     1352.46     1408.39     57.76 o 
  -9   5   6      913.66      929.45     20.31 o 
  -7   5   6     3829.27     3778.06     49.95 o 
  -5   5   6       28.85       17.54      2.84 o 
  -3   5   6      346.02      371.38      9.82 o 
  -1   5   6    11629.48    11393.79    131.19 o 
   1   5   6     4626.59     4483.28     56.92 o 
   3   5   6        5.99       11.28      3.05 o 
   5   5   6      962.59     1036.48     16.41 o 
   7   5   6     3010.90     3068.33     50.55 o 
   9   5   6       29.53       34.49      6.93 o 
  11   5   6      708.92      674.21     22.69 o 
 -12   6   6      417.79      419.92     25.57 o 
 -10   6   6      163.67      165.23     10.61 o 
  -8   6   6       49.46       44.50      8.49 o 
  -6   6   6      414.19      455.61     15.61 o 
  -4   6   6        5.03        6.90      3.08 o 
  -2   6   6      281.45      290.60      9.49 o 
   0   6   6     3085.41     2870.53     40.55 o 
   2   6   6       19.00       47.84     12.81 o 
   4   6   6       92.37       83.36      6.19 o 
   6   6   6     2060.17     2080.55     34.07 o 
   8   6   6      176.25      133.93     10.72 o 
  10   6   6       38.76       45.99     12.26 o 
 -11   7   6        5.33       10.98      9.14 o 
  -9   7   6      455.96      423.66     25.14 o 
  -7   7   6      190.23      187.25     11.18 o 
  -5   7   6      122.24      120.99      9.16 o 
  -3   7   6      420.00      402.14     15.49 o 
  -1   7   6      141.15      158.21      7.86 o 
   1   7   6       14.01       14.95      3.83 o 
   3   7   6       58.48       59.74      6.03 o 
   5   7   6      178.31      170.24     12.36 o 
   7   7   6      203.32      211.86     13.08 o 
  -6   8   6      602.53      637.25     21.24 o 
  -4   8   6      182.96      184.68     11.41 o 
  -2   8   6      289.70      277.61     13.46 o 
   0   8   6      750.14      752.67     23.21 o 
   2   8   6      254.35      262.98     10.99 o 
   4   8   6      463.26      498.57     17.28 o 
 -17   1   7      417.68      397.26     25.23 o 
 -15   1   7      871.72      796.52     15.45 o 
 -13   1   7     2495.18     2502.06     31.54 o 
 -11   1   7      891.45      952.27     15.12 o 
  -9   1   7     2116.39     2147.45     25.66 o 
  -7   1   7     2376.25     2337.50     26.26 o 
  -5   1   7      123.61      228.58     11.14 o 
  -3   1   7      905.85      801.21     12.16 o 
  -1   1   7    47036.79    47634.07    369.62 o 
   1   1   7     3104.67     3243.38     26.97 o 
   3   1   7       84.97       64.95      2.65 o 
   5   1   7     3277.49     3236.87     31.15 o 
   7   1   7      793.10      795.26     13.17 o 
   9   1   7      101.66      100.26      7.21 o 
  11   1   7     1103.83     1075.15     26.88 o 
  13   1   7      592.43      572.37     20.20 o 
 -16   2   7       91.14       93.42      9.15 o 
 -14   2   7     1536.67     1587.13     27.45 o 
 -12   2   7     1653.42     1638.15     22.97 o 
 -10   2   7     3469.72     3437.94     38.95 o 
  -8   2   7     2865.01     2850.14     32.18 o 
  -6   2   7     3886.21     3772.77     39.69 o 
  -4   2   7      128.37      120.47      3.39 o 
  -2   2   7     7058.09     7227.44     70.49 o 
   0   2   7     8578.00     8454.41    104.04 o 
   2   2   7       81.09      106.35      3.28 o 
   4   2   7     3067.98     2975.09     28.98 o 
   6   2   7     8631.12     8696.22     76.66 o 
   8   2   7     1487.02     1445.12     20.31 o 
  10   2   7      167.04      186.15     10.64 o 
  12   2   7     1007.91     1033.49     27.44 o 
 -15   3   7      662.71      655.67     21.12 o 
 -13   3   7        8.14        9.94      4.02 o 
 -11   3   7     1375.25     1427.83     37.13 o 
  -9   3   7      816.59      840.22     17.99 o 
  -7   3   7     1057.99     1023.43     16.93 o 
  -5   3   7     1133.83     1082.06     16.81 o 
  -3   3   7     9788.98     9937.87    112.54 o 
  -1   3   7     2927.54     3126.39     29.47 o 
   1   3   7     1321.93     1402.17     14.87 o 
   3   3   7     1188.62     1200.17     15.90 o 
   5   3   7      816.59      818.43     13.19 o 
   7   3   7       96.33       98.83      4.86 o 
   9   3   7     1596.78     1556.51     26.50 o 
  11   3   7      294.63      274.49     13.44 o 
  13   3   7       30.04       41.58     11.22 o 
 -14   4   7      503.66      461.56     25.69 o 
 -12   4   7      407.37      386.60     21.98 o 
 -10   4   7     2232.05     2239.04     46.30 o 
  -8   4   7      103.24      128.90      6.13 o 
  -6   4   7      847.41      835.31     15.25 o 
  -4   4   7     4239.03     4309.30     66.69 o 
  -2   4   7     1542.03     1497.81     19.00 o 
   0   4   7     2561.77     2587.55     29.40 o 
   2   4   7    12695.29    12281.49    304.54 o 
   4   4   7     2209.00     2198.46     26.96 o 
   6   4   7      238.05      247.11      7.37 o 
   8   4   7     1941.55     1998.94     31.36 o 
  10   4   7      661.18      635.60     29.56 o 
  12   4   7      116.78      114.66     10.56 o 
 -13   5   7       85.06      110.25     14.53 o 
 -11   5   7       82.86       80.43      7.96 o 
  -9   5   7       22.49       50.71      9.87 o 
  -7   5   7      127.51      137.45     13.64 o 
  -5   5   7      277.13      284.27      8.78 o 
  -3   5   7      315.16      304.33      8.93 o 
  -1   5   7      364.27      387.22     10.24 o 
   1   5   7      521.34      526.02     15.63 o 
   3   5   7      967.63      949.56     15.09 o 
   5   5   7      169.72      165.55      6.40 o 
   7   5   7       57.88       79.65      6.39 o 
   9   5   7      162.87      193.72     15.39 o 
  11   5   7       36.31       33.97     10.36 o 
 -12   6   7        4.41        3.74      8.52 o 
 -10   6   7     1480.84     1492.86     33.69 o 
  -8   6   7       48.84       64.56     10.64 o 
  -6   6   7      213.68      224.75     18.64 o 
  -4   6   7     2522.61     2559.84     46.70 o 
  -2   6   7      127.34      124.65      6.73 o 
   0   6   7      219.75      230.13     11.20 o 
   2   6   7     2538.66     2532.52     37.59 o 
   4   6   7      270.71      277.02     10.13 o 
   6   6   7       50.68       56.35      6.02 o 
   8   6   7     1045.61     1097.39     29.27 o 
  -9   7   7      661.41      720.44     22.51 o 
  -7   7   7       49.68       56.46      7.58 o 
  -5   7   7     1438.25     1361.37     26.05 o 
  -3   7   7     2832.81     2875.00     58.84 o 
  -1   7   7       93.45       99.46      8.71 o 
   1   7   7     1095.49     1126.91     28.14 o 
   3   7   7     1800.91     1812.33     31.16 o 
   5   7   7      203.84      190.29      9.49 o 
   7   7   7      758.93      856.71     36.00 o 
  -8   8   7       19.01       23.12      9.26 o 
  -6   8   7      733.22      726.02     22.94 o 
  -4   8   7      122.52      131.66     15.08 o 
  -2   8   7        0.18        1.92      4.71 o 
   0   8   7       66.28       68.07      8.36 o 
   2   8   7      154.83      148.33     11.25 o 
   4   8   7      116.06      111.30     14.10 o 
 -16   0   8     2194.35     2188.22     61.26 o 
 -14   0   8      458.15      485.87     16.02 o 
 -12   0   8       42.21       80.85      6.56 o 
 -10   0   8    13562.47    13334.33    183.94 o 
  -8   0   8      113.84      156.23      6.77 o 
  -6   0   8      829.38      816.63     68.95 o 
  -4   0   8    12497.00    12404.41    168.83 o 
  -2   0   8      205.87      249.99      7.02 o 
   0   0   8    13826.00    14174.49    196.77 o 
   2   0   8     8043.49     7621.48    116.80 o 
   4   0   8       15.91       12.84      2.88 o 
   6   0   8      433.21      375.70     11.75 o 
   8   0   8     5948.55     5997.11     89.03 o 
  10   0   8      933.38      876.18     22.29 o 
  12   0   8      578.23      545.57     26.67 o 
 -17   1   8     1337.47     1267.80     39.25 o 
 -15   1   8       83.10       82.21      7.25 o 
 -13   1   8     1598.22     1539.86     25.92 o 
 -11   1   8     2893.58     2927.04     34.33 o 
  -9   1   8      236.72      229.51      6.23 o 
  -7   1   8     1014.73     1041.96     13.84 o 
  -5   1   8     2531.08     2540.82     27.07 o 
  -3   1   8     9199.63     9674.27    107.34 o 
  -1   1   8       32.48       15.25      1.37 o 
   1   1   8     2459.33     2433.41     21.21 o 
   3   1   8       39.70       14.41      2.19 o 
   5   1   8       40.21       23.61      2.23 o 
   7   1   8      940.61      987.49     15.50 o 
   9   1   8      182.08      178.71      6.79 o 
  11   1   8       10.41       14.35      5.55 o 
  13   1   8       76.57       98.42      9.75 o 
 -16   2   8      101.88       98.93      7.62 o 
 -14   2   8     1795.03     1699.39     28.90 o 
 -12   2   8      371.00      353.79     10.88 o 
 -10   2   8     2024.49     1988.87     29.64 o 
  -8   2   8     1380.05     1368.61     18.10 o 
  -6   2   8     6483.52     6536.79     65.44 o 
  -4   2   8     3247.74     3450.79     53.52 o 
  -2   2   8      520.05      441.19      6.29 o 
   0   2   8        7.71       27.78      2.45 o 
   2   2   8     2430.16     2511.97     24.85 o 
   4   2   8     1037.87     1044.31     14.67 o 
   6   2   8      345.35      367.18      7.36 o 
   8   2   8      492.01      517.81     10.90 o 
  10   2   8      972.68      936.89     19.71 o 
  12   2   8      485.46      482.86     28.05 o 
 -15   3   8      405.76      387.21     12.88 o 
 -13   3   8      322.17      344.72     12.19 o 
 -11   3   8      658.83      728.21     16.08 o 
  -9   3   8       89.26       88.58      6.87 o 
  -7   3   8      750.57      721.87     17.49 o 
  -5   3   8     7680.22     7780.35    110.91 o 
  -3   3   8    12764.25    13369.39    199.77 o 
  -1   3   8      230.13      217.73      4.20 o 
   1   3   8     2810.22     2759.47     27.13 o 
   3   3   8     4731.97     4902.25     45.26 o 
   5   3   8      232.16      236.38      5.91 o 
   7   3   8      676.83      703.90     12.88 o 
   9   3   8      588.42      571.78     14.46 o 
  11   3   8       63.87       83.15      8.74 o 
 -14   4   8      203.95      219.55     10.10 o 
 -12   4   8       20.85       18.64      5.40 o 
 -10   4   8     1326.86     1276.75     28.30 o 
  -8   4   8      834.79      852.61     20.90 o 
  -6   4   8      377.34      447.57     13.85 o 
  -4   4   8     3448.92     3662.86     58.35 o 
  -2   4   8      314.06      318.41      8.57 o 
   0   4   8      122.87      127.57      4.78 o 
   2   4   8     2712.67     2744.89     31.73 o 
   4   4   8       43.39       36.13      3.41 o 
   6   4   8     1274.23     1304.64     19.47 o 
   8   4   8      418.11      429.98     12.45 o 
  10   4   8      511.66      475.25     17.85 o 
 -13   5   8      832.44      871.39     29.50 o 
 -11   5   8       44.30       40.27      6.79 o 
  -9   5   8     1528.97     1500.58     32.22 o 
  -7   5   8     3492.82     3563.71     60.03 o 
  -5   5   8       10.41       10.02      4.60 o 
  -3   5   8      299.51      262.83     11.12 o 
  -1   5   8    15466.54    14886.28    207.51 o 
   1   5   8      211.16      226.89      6.65 o 
   3   5   8        8.13        8.52      2.41 o 
   5   5   8     3664.85     3912.51     46.86 o 
   7   5   8      102.15       88.78      6.25 o 
   9   5   8      169.15      186.69     20.73 o 
 -12   6   8      344.96      344.62     23.61 o 
 -10   6   8       79.48       90.24      9.93 o 
  -8   6   8     1154.13     1117.55     35.96 o 
  -6   6   8      943.91     1038.43     28.21 o 
  -4   6   8        6.73       14.55      5.79 o 
  -2   6   8     3275.05     3290.65     56.99 o 
   0   6   8     2227.33     2208.53     42.35 o 
   2   6   8       72.03       59.19      8.55 o 
   4   6   8      660.20      665.01     20.39 o 
   6   6   8      769.44      770.40     28.46 o 
   8   6   8      131.89      129.71     14.81 o 
  -9   7   8      286.11      292.16     14.59 o 
  -7   7   8        1.04       -1.62      4.43 o 
  -5   7   8      272.73      259.57     13.20 o 
  -3   7   8     1097.07     1031.49     26.58 o 
  -1   7   8        1.26       -1.60      3.66 o 
   1   7   8        1.42       -0.61      4.14 o 
   3   7   8      139.19      151.08     11.53 o 
   5   7   8      212.26      207.37     12.49 o 
  -6   8   8      356.76      377.83     16.79 o 
  -4   8   8      284.68      253.89     13.85 o 
  -2   8   8      890.53      930.62     27.35 o 
   0   8   8      392.23      425.26     17.58 o 
   2   8   8      369.65      404.14     17.26 o 
 -17   1   9        1.89        7.86      5.79 o 
 -15   1   9        4.58        8.73      7.70 o 
 -13   1   9      786.61      881.96     22.76 o 
 -11   1   9       74.09       82.59      9.41 o 
  -9   1   9     4090.39     4031.33     50.78 o 
  -7   1   9     2729.19     2784.09     36.00 o 
  -5   1   9     1791.37     1740.56     23.62 o 
  -3   1   9     5956.96     5931.89    101.84 o 
  -1   1   9     6504.00     6637.13     52.78 o 
   1   1   9       79.83       60.74      2.31 o 
   3   1   9     2905.82     3045.50     36.49 o 
   5   1   9     5592.84     5578.17     57.59 o 
   7   1   9      329.68      314.81      8.88 o 
   9   1   9     1660.40     1680.41     23.80 o 
  11   1   9     1262.45     1298.68     32.99 o 
  13   1   9      308.21      327.21     21.71 o 
 -16   2   9       11.68       15.26      6.20 o 
 -14   2   9     1461.64     1444.81     26.05 o 
 -12   2   9      133.47      113.00      6.78 o 
 -10   2   9      438.58      413.86     11.03 o 
  -8   2   9     4526.17     4573.81     56.60 o 
  -6   2   9     5078.37     5391.56     64.16 o 
  -4   2   9      587.64      654.58     11.93 o 
  -2   2   9    10852.58    10836.78     92.23 o 
   0   2   9      103.13      136.73      3.30 o 
   2   2   9       90.62      102.45      3.58 o 
   4   2   9     2905.35     3009.96     42.12 o 
   6   2   9      442.94      435.25     15.10 o 
   8   2   9       16.13       13.65      3.19 o 
  10   2   9     1574.59     1531.99     27.15 o 
  12   2   9      207.89      192.00     12.29 o 
 -15   3   9       46.22       46.07      5.95 o 
 -13   3   9      361.01      291.26     10.69 o 
 -11   3   9     2128.44     2135.29     32.84 o 
  -9   3   9       78.94       75.87     10.09 o 
  -7   3   9       95.08      112.04      9.03 o 
  -5   3   9     2757.66     2678.91     43.12 o 
  -3   3   9     1090.32     1124.71     17.84 o 
  -1   3   9      485.54      438.86      7.24 o 
   1   3   9     1848.92     1820.88     19.68 o 
   3   3   9      200.84      212.94      6.19 o 
   5   3   9      249.73      254.01      8.88 o 
   7   3   9     4730.99     4773.82     46.42 o 
   9   3   9        5.53        4.70      3.82 o 
  11   3   9        3.84       -6.21      4.14 o 
 -14   4   9       33.41       27.25      5.39 o 
 -12   4   9      131.80      132.66      7.86 o 
 -10   4   9     3233.87     3139.62     54.35 o 
  -8   4   9     1563.25     1661.45     32.89 o 
  -6   4   9     2784.20     2750.42     46.94 o 
  -4   4   9     2415.24     2408.78     59.24 o 
  -2   4   9       90.38      103.27      5.38 o 
   0   4   9     6882.90     6782.65     79.73 o 
   2   4   9     3460.02     3373.04     44.31 o 
   4   4   9       26.96       33.59      5.08 o 
   6   4   9      694.21      714.64     13.57 o 
   8   4   9     1614.02     1599.64     27.60 o 
  10   4   9      150.08      143.65     10.78 o 
 -13   5   9        1.44        6.51      5.21 o 
 -11   5   9        4.97        4.55      4.91 o 
  -9   5   9      332.19      348.62     24.22 o 
  -7   5   9      354.28      355.26     14.93 o 
  -5   5   9      319.13      306.24     12.27 o 
  -3   5   9      286.23      254.11     11.32 o 
  -1   5   9      695.39      693.93     14.50 o 
   1   5   9      565.48      512.63     12.19 o 
   3   5   9      460.88      462.03     11.94 o 
   5   5   9      363.72      352.87     10.87 o 
   7   5   9       39.02       53.08      5.59 o 
   9   5   9        6.65        9.31      5.83 o 
 -12   6   9      718.95      733.82     24.53 o 
 -10   6   9      628.29      689.05     21.69 o 
  -8   6   9      124.46      106.38      9.03 o 
  -6   6   9      948.09      925.80     24.13 o 
  -4   6   9     1013.68     1005.21     25.23 o 
  -2   6   9        3.55        4.29      4.45 o 
   0   6   9      688.29      675.01     19.85 o 
   2   6   9     1373.17     1385.26     31.44 o 
   4   6   9      360.42      316.99     13.98 o 
   6   6   9      140.64      155.33     10.64 o 
  -9   7   9        9.98       11.96      8.52 o 
  -7   7   9       87.71       75.91      8.73 o 
  -5   7   9     3149.45     3184.75     65.80 o 
  -3   7   9      967.51      917.95     25.21 o 
  -1   7   9        2.88        2.83      4.44 o 
   1   7   9      689.74      649.74     20.94 o 
   3   7   9      377.82      387.45     16.33 o 
   5   7   9        3.24        4.44      4.79 o 
  -6   8   9        0.47        1.66      5.14 o 
  -4   8   9      428.73      421.05     17.68 o 
  -2   8   9      140.39      162.33     11.76 o 
   0   8   9       21.94       27.51      6.68 o 
   2   8   9        8.82        3.62      6.68 o 
 -16   0  10        6.66        3.56      7.11 o 
 -14   0  10       65.96       51.02     10.24 o 
 -12   0  10     3626.98     3811.99     88.73 o 
 -10   0  10     3547.00     3755.08     85.36 o 
  -8   0  10     6070.03     6139.59    126.75 o 
  -6   0  10     4123.90     4097.87     87.50 o 
  -4   0  10     1859.53     1857.09     44.27 o 
  -2   0  10        6.72        7.58      2.66 o 
   0   0  10    30968.25    31292.72    384.40 o 
   2   0  10     6384.10     6413.78     73.19 o 
   4   0  10      673.57      654.95     15.85 o 
   6   0  10     2542.18     2669.57     44.96 o 
   8   0  10     3466.61     3370.22     56.29 o 
  10   0  10      138.37      147.13      9.59 o 
  12   0  10     1013.55     1083.66     40.53 o 
 -17   1  10       62.20       72.01      9.18 o 
 -15   1  10        8.17       10.52      5.22 o 
 -13   1  10       96.22      118.09     12.82 o 
 -11   1  10     1681.44     1573.72     31.91 o 
  -9   1  10      407.21      382.27     13.09 o 
  -7   1  10     1017.66     1029.39     31.27 o 
  -5   1  10     2967.98     2806.15     35.38 o 
  -3   1  10        3.41       12.73      2.84 o 
  -1   1  10       73.70       59.74      2.72 o 
   1   1  10     1925.66     1995.45     24.24 o 
   3   1  10       83.76      101.32      6.86 o 
   5   1  10      321.78      281.06      8.66 o 
   7   1  10     3172.99     3095.81     36.52 o 
   9   1  10        0.69        5.16      3.38 o 
  11   1  10       39.42       48.39      5.89 o 
 -16   2  10      364.88      354.35     20.76 o 
 -14   2  10      592.03      560.71     18.64 o 
 -12   2  10      197.13      215.14     10.97 o 
 -10   2  10      524.87      550.72     13.06 o 
  -8   2  10     2070.83     2104.72     36.43 o 
  -6   2  10     2891.74     3036.27     39.16 o 
  -4   2  10      907.16      893.65     14.96 o 
  -2   2  10     4479.23     4269.57     39.51 o 
   0   2  10     2136.86     2257.20     26.21 o 
   2   2  10     1011.63     1029.33     23.53 o 
   4   2  10     3237.10     3161.30     31.66 o 
   6   2  10     1067.50     1110.20     16.95 o 
   8   2  10      133.43      153.37      6.42 o 
  10   2  10      439.46      408.36     12.77 o 
  12   2  10      151.68      155.08     15.94 o 
 -15   3  10      167.51      161.82     10.83 o 
 -13   3  10      666.42      728.68     21.27 o 
 -11   3  10     1819.64     1890.88     30.17 o 
  -9   3  10      122.92      116.07      9.76 o 
  -7   3  10     2416.15     2314.25     34.28 o 
  -5   3  10     7114.05     7104.29     83.40 o 
  -3   3  10      941.71      879.53     13.37 o 
  -1   3  10     1048.36     1051.11     21.91 o 
   1   3  10      358.73      382.19      9.80 o 
   3   3  10      426.94      446.51      9.26 o 
   5   3  10     2500.58     2491.24     31.12 o 
   7   3  10     1087.77     1087.44     22.39 o 
   9   3  10       34.45       38.17      4.44 o 
  11   3  10      660.74      669.25     24.80 o 
 -14   4  10      592.55      586.00     41.27 o 
 -12   4  10      433.22      455.06     13.50 o 
 -10   4  10       27.62       28.84      4.66 o 
  -8   4  10      511.77      529.13     13.09 o 
  -6   4  10      931.45      883.77     21.09 o 
  -4   4  10      109.56      116.30      5.46 o 
  -2   4  10     2599.04     2775.90     37.68 o 
   0   4  10       90.23       92.08      5.44 o 
   2   4  10     1488.42     1472.24     23.75 o 
   4   4  10      877.46      927.79     18.03 o 
   6   4  10      416.14      455.68     12.44 o 
   8   4  10       42.59       42.99      6.66 o 
  10   4  10      131.63      128.57     10.20 o 
 -13   5  10      547.92      552.52     16.01 o 
 -11   5  10       14.10        4.91      5.16 o 
  -9   5  10     4776.04     4689.06     76.59 o 
  -7   5  10      505.27      546.60     17.32 o 
  -5   5  10      112.14      140.35      8.73 o 
  -3   5  10     4604.35     4652.56     70.59 o 
  -1   5  10     1230.36     1105.29     19.91 o 
   1   5  10      128.49      139.13      6.66 o 
   3   5  10     2966.49     2986.67     41.74 o 
   5   5  10      351.28      352.26     11.23 o 
   7   5  10       35.65       38.57      5.29 o 
   9   5  10     1779.79     1913.87     53.66 o 
 -12   6  10       39.68       48.99      8.08 o 
 -10   6  10       72.01       74.77      8.60 o 
  -8   6  10     1698.39     1706.00     36.95 o 
  -6   6  10       22.33       22.14      5.79 o 
  -4   6  10      316.95      312.54     13.48 o 
  -2   6  10     2128.51     2041.70     40.75 o 
   0   6  10      561.50      521.78     47.03 o 
   2   6  10       34.10       35.18      6.23 o 
   4   6  10      273.47      277.51     13.42 o 
   6   6  10        3.62       10.10      5.31 o 
  -9   7  10       96.07       98.34     13.34 o 
  -7   7  10       44.27       59.73      8.36 o 
  -5   7  10      802.60      802.57     27.01 o 
  -3   7  10      224.60      191.82     11.69 o 
  -1   7  10       19.91       28.15      6.27 o 
   1   7  10      240.90      262.74     31.64 o 
   3   7  10      203.57      205.86     12.38 o 
   5   7  10      303.26      297.22     20.60 o 
  -4   8  10      631.93      570.96     29.07 o 
  -2   8  10      210.32      231.98     19.01 o 
 -17   1  11      167.52      176.71     13.80 o 
 -15   1  11     1161.50     1145.85     28.83 o 
 -13   1  11      618.16      606.26     18.90 o 
 -11   1  11      971.20      969.81     23.69 o 
  -9   1  11     5648.78     5690.12     85.40 o 
  -7   1  11     1582.82     1602.37     42.31 o 
  -5   1  11     2450.46     2329.26     38.69 o 
  -3   1  11    11381.52    11471.38    155.72 o 
  -1   1  11      179.64      217.40      5.82 o 
   1   1  11      738.06      742.88     11.78 o 
   3   1  11     4236.83     4174.75     57.18 o 
   5   1  11      761.36      703.50     12.51 o 
   7   1  11        9.16       14.52      3.72 o 
   9   1  11     2096.87     2115.60     28.92 o 
  11   1  11      483.87      493.66     15.63 o 
 -16   2  11      691.26      699.23     22.66 o 
 -14   2  11     1835.96     1784.98     38.09 o 
 -12   2  11      478.06      463.25     16.26 o 
 -10   2  11     2767.19     2665.59     46.91 o 
  -8   2  11     1754.14     1726.60     45.81 o 
  -6   2  11       52.06       44.66      8.89 o 
  -4   2  11     2629.59     2417.83     39.70 o 
  -2   2  11     3939.59     4055.32     38.18 o 
   0   2  11     2243.84     2287.45     26.96 o 
   2   2  11     1004.49      967.60     20.88 o 
   4   2  11     3397.36     3350.26     43.74 o 
   6   2  11       39.95       38.03      4.47 o 
   8   2  11     1353.37     1387.21     31.02 o 
  10   2  11     1191.52     1149.60     22.94 o 
 -15   3  11       13.71       12.66      5.85 o 
 -13   3  11      860.33      827.70     23.36 o 
 -11   3  11     1343.26     1321.94     29.66 o 
  -9   3  11     1783.15     1688.29     33.54 o 
  -7   3  11     1016.27      900.65     17.78 o 
  -5   3  11     6221.78     6255.93     74.64 o 
  -3   3  11        0.60        7.09      3.02 o 
  -1   3  11     2737.71     2665.20     46.92 o 
   1   3  11      525.81      560.56     10.62 o 
   3   3  11      273.51      284.08      7.54 o 
   5   3  11      307.58      333.90      8.64 o 
   7   3  11      850.69      859.59     22.42 o 
   9   3  11      475.96      468.88     13.58 o 
 -14   4  11       14.67       10.47      5.92 o 
 -12   4  11     1927.55     1863.11     38.81 o 
 -10   4  11     1519.33     1569.02     26.97 o 
  -8   4  11     1365.86     1252.68     22.92 o 
  -6   4  11     1532.91     1479.81     24.22 o 
  -4   4  11      390.63      430.43     13.20 o 
  -2   4  11      682.25      710.65     14.86 o 
   0   4  11     3844.97     3808.12     49.46 o 
   2   4  11      239.95      239.46      8.40 o 
   4   4  11      233.71      252.25      9.15 o 
   6   4  11     2054.79     2124.22     37.16 o 
   8   4  11      427.58      400.02     15.80 o 
 -13   5  11       76.17       71.90      8.86 o 
 -11   5  11      534.15      518.51     15.39 o 
  -9   5  11      465.31      474.87     13.60 o 
  -7   5  11        1.69        7.09      4.51 o 
  -5   5  11      150.23      114.66      9.60 o 
  -3   5  11       48.24       52.96      4.98 o 
  -1   5  11        1.89        4.50      2.85 o 
   1   5  11      138.89      140.77      6.88 o 
   3   5  11       75.10       76.01      7.88 o 
   5   5  11      368.95      369.06     11.81 o 
   7   5  11      163.40      177.43      8.97 o 
 -12   6  11      454.28      494.76     15.72 o 
 -10   6  11       34.10       39.60      7.39 o 
  -8   6  11      310.36      332.59     14.67 o 
  -6   6  11     1769.88     1770.85     37.46 o 
  -4   6  11       37.49       34.62      7.48 o 
  -2   6  11       46.83       53.29      7.09 o 
   0   6  11     3334.71     3286.86     58.63 o 
   2   6  11      213.00      202.83     11.68 o 
   4   6  11      151.03      146.95     10.66 o 
   6   6  11      868.01     1008.72     31.76 o 
  -9   7  11      110.70      127.43     11.14 o 
  -7   7  11     1250.56     1244.49     31.70 o 
  -5   7  11     1599.13     1597.64     36.85 o 
  -3   7  11      560.57      542.91     19.41 o 
  -1   7  11      158.47      197.60     12.12 o 
   1   7  11     1007.45     1012.61     28.05 o 
   3   7  11       13.24        9.37      5.60 o 
 -16   0  12      119.01      101.55     14.17 o 
 -14   0  12        4.89       -1.53      5.89 o 
 -12   0  12     5506.17     5696.68    125.58 o 
  -8   0  12     6373.37     6204.10    129.94 o 
  -6   0  12     5029.94     4922.87    104.12 o 
  -4   0  12     2615.94     2528.00     58.56 o 
  -2   0  12      662.82      641.08     15.55 o 
   0   0  12    15097.09    15735.34    208.56 o 
   2   0  12       52.47       42.99      7.67 o 
   4   0  12      102.64       52.86      8.28 o 
   6   0  12     7129.21     6982.87    143.06 o 
   8   0  12      477.23      424.83     21.71 o 
  10   0  12      380.51      364.40     22.57 o 
 -15   1  12        0.23        0.99      6.59 o 
 -13   1  12      865.44      839.53     23.42 o 
 -11   1  12      256.97      272.76     16.56 o 
  -9   1  12      235.46      227.32     10.60 o 
  -7   1  12     2123.59     2028.52     36.55 o 
  -5   1  12      887.41      915.20     20.11 o 
  -3   1  12     4241.23     4099.40     43.60 o 
  -1   1  12     5866.52     5744.51     58.14 o 
   1   1  12      619.52      583.26     16.24 o 
   3   1  12     1077.24      943.03     21.59 o 
   5   1  12      973.88      881.24     80.12 o 
   7   1  12     1134.39     1076.11     20.65 o 
   9   1  12        1.31        0.86      3.37 o 
 -16   2  12      216.21      205.07     13.18 o 
 -14   2  12      837.10      791.35     23.48 o 
 -12   2  12      237.21      278.38     12.88 o 
 -10   2  12     1540.78     1445.59     36.36 o 
  -8   2  12      964.34     1016.02     32.56 o 
  -6   2  12      378.09      428.41     13.26 o 
  -4   2  12     4248.20     4013.75     61.15 o 
  -2   2  12      924.71      980.72     14.64 o 
   0   2  12      903.46      871.17     16.19 o 
   2   2  12      719.30      718.78     15.36 o 
   4   2  12     1426.45     1393.18     23.05 o 
   6   2  12      168.84      202.43      8.30 o 
   8   2  12      620.35      592.64     15.18 o 
  10   2  12      105.37       92.60      7.19 o 
 -15   3  12      146.81      148.09     11.14 o 
 -13   3  12     2525.60     2557.68     48.99 o 
 -11   3  12      526.49      495.27     16.93 o 
  -9   3  12      142.63      149.27      9.36 o 
  -7   3  12     1557.28     1629.48     31.88 o 
  -5   3  12     3360.97     3391.46     54.27 o 
  -3   3  12      370.02      326.49      7.82 o 
  -1   3  12       11.41        9.98      2.43 o 
   1   3  12      677.03      735.46     14.90 o 
   3   3  12     2884.03     2897.43     34.23 o 
   5   3  12     1618.40     1649.71     26.76 o 
   7   3  12      840.64      852.31     19.34 o 
   9   3  12      136.65      139.36      9.14 o 
 -14   4  12        3.03       -0.07      5.05 o 
 -12   4  12     1056.45     1030.54     46.57 o 
 -10   4  12     1179.57     1198.61     28.30 o 
  -8   4  12      183.04      181.71     25.57 o 
  -6   4  12      239.34      277.17     11.32 o 
  -4   4  12      351.15      395.64     10.48 o 
  -2   4  12      445.52      429.91     11.41 o 
   0   4  12      225.51      225.08      8.41 o 
   2   4  12      245.44      224.35      8.88 o 
   4   4  12       15.57        6.23      3.36 o 
   6   4  12      305.72      355.18     14.35 o 
   8   4  12      145.20      156.00     10.84 o 
 -13   5  12      115.64      153.06     11.64 o 
 -11   5  12      572.67      587.33     21.03 o 
  -9   5  12     3507.02     3415.07     59.58 o 
  -7   5  12      185.46      180.61      8.22 o 
  -5   5  12       49.40       65.72      5.44 o 
  -3   5  12     2090.83     2198.43     33.33 o 
  -1   5  12       61.36       69.21      6.28 o 
   1   5  12      941.98      927.47     18.72 o 
   3   5  12     1780.87     1982.71     31.82 o 
   5   5  12      105.64       89.03      8.31 o 
   7   5  12      181.82      214.75     12.36 o 
 -10   6  12      906.02      968.90     31.03 o 
  -8   6  12       77.71       87.81      7.16 o 
  -6   6  12       88.19      105.22      9.01 o 
  -4   6  12      470.21      497.62     17.58 o 
  -2   6  12      464.83      477.83     17.43 o 
   0   6  12       29.08       52.06      7.19 o 
   2   6  12      722.62      691.74     21.63 o 
   4   6  12      672.82      681.73     21.89 o 
  -7   7  12      239.69      279.13     14.76 o 
  -5   7  12      668.52      650.75     21.87 o 
  -3   7  12      139.68      145.56     11.01 o 
  -1   7  12       41.41       47.32      7.69 o 
   1   7  12       29.73       35.24      7.26 o 
 -15   1  13      969.40     1015.03     27.85 o 
 -13   1  13      107.56      105.23      9.36 o 
 -11   1  13     1926.04     1899.18     38.13 o 
  -9   1  13     1507.37     1613.66     45.07 o 
  -7   1  13      343.05      341.46     12.44 o 
  -5   1  13      112.94      112.89      7.05 o 
  -3   1  13      298.23      318.55      7.91 o 
  -1   1  13        5.86       10.97      2.99 o 
   1   1  13     3850.95     3954.21     85.79 o 
   3   1  13     3399.57     3207.97     60.83 o 
   5   1  13      355.91      299.90     14.10 o 
   7   1  13     1064.24     1028.50     25.30 o 
   9   1  13      507.21      463.38     16.99 o 
 -14   2  13      433.86      419.22     19.10 o 
 -12   2  13        4.65        7.70      4.95 o 
 -10   2  13     2277.34     2348.11     43.68 o 
  -8   2  13        2.12        2.33      3.52 o 
  -6   2  13       35.82       52.39      5.61 o 
  -4   2  13     3775.27     3746.90     47.84 o 
  -2   2  13      196.87      199.67      7.45 o 
   0   2  13      280.75      338.70     22.43 o 
   2   2  13     1872.48     1881.63     38.05 o 
   4   2  13      985.30      947.51     22.76 o 
   6   2  13      194.72      189.87     10.15 o 
   8   2  13     1299.31     1257.72     56.02 o 
 -15   3  13        1.31        4.96      5.90 o 
 -13   3  13     2106.18     2125.19     43.58 o 
 -11   3  13       13.45       15.30      5.20 o 
  -9   3  13      144.82      146.43      9.32 o 
  -7   3  13     1042.95     1058.43     24.31 o 
  -5   3  13      407.18      457.66     14.06 o 
  -3   3  13      730.42      755.77     15.50 o 
  -1   3  13      666.81      639.65     14.05 o 
   1   3  13        1.77        0.59      2.56 o 
   3   3  13       34.66       41.96      4.65 o 
   5   3  13     1148.49     1140.89     40.87 o 
   7   3  13        4.16       15.10      4.32 o 
 -14   4  13      284.14      310.06     15.33 o 
 -12   4  13     2042.69     2070.95     42.62 o 
 -10   4  13      311.55      318.55     14.07 o 
  -8   4  13      757.45      719.52     26.52 o 
  -6   4  13      836.35      879.98     21.74 o 
  -4   4  13       33.89       42.89      5.85 o 
  -2   4  13     1154.98     1198.26     26.55 o 
   0   4  13     2270.45     2289.43     41.78 o 
   2   4  13     1003.74     1003.45     19.62 o 
   4   4  13     1252.26     1349.11     24.54 o 
   6   4  13      974.34      965.64     25.33 o 
 -11   5  13      260.93      256.87     17.35 o 
  -9   5  13       12.79       11.97      5.33 o 
  -7   5  13        4.47        3.45      4.94 o 
  -5   5  13      249.55      265.94     17.60 o 
  -3   5  13      193.85      193.45     10.45 o 
  -1   5  13      334.74      315.81     11.10 o 
   1   5  13      406.58      415.31     12.27 o 
   3   5  13       53.53       63.51     10.06 o 
   5   5  13       28.59       35.19      5.32 o 
 -10   6  13      122.53      124.89     10.70 o 
  -8   6  13      930.89      933.38     25.38 o 
  -6   6  13      164.34      215.60     17.48 o 
  -4   6  13        4.01        7.29      4.94 o 
  -2   6  13     1676.62     1763.46     38.31 o 
   0   6  13      519.97      544.86     19.06 o 
   2   6  13        2.66        2.55      4.82 o 
   4   6  13      419.86      430.47     17.47 o 
  -5   7  13       92.22      104.22     10.15 o 
  -3   7  13      186.96      195.89     12.44 o 
  -1   7  13     1729.36     1702.30     39.15 o 
 -16   0  14       52.16       62.06     12.94 o 
 -14   0  14      717.95      747.93     32.93 o 
 -12   0  14      226.28      263.86     18.09 o 
 -10   0  14      444.94      409.93     21.40 o 
  -8   0  14     2803.57     2655.85     65.86 o 
  -6   0  14      740.97      725.85     26.37 o 
  -4   0  14      185.29      208.20      9.53 o 
  -2   0  14    18076.45    17732.29    235.77 o 
   0   0  14     1812.23     1832.32     49.61 o 
   2   0  14      449.72      433.05     20.91 o 
   4   0  14     3679.44     3597.67     84.01 o 
   6   0  14      936.41      850.27     32.19 o 
   8   0  14       18.44       22.26      7.97 o 
 -15   1  14       68.51       68.83      8.95 o 
 -13   1  14      743.69      731.72     22.39 o 
 -11   1  14      542.39      502.09     17.40 o 
  -9   1  14     1033.42     1025.87     24.82 o 
  -7   1  14      178.75      188.03      9.57 o 
  -5   1  14     1006.96      946.98     21.39 o 
  -3   1  14     1633.97     1521.88     20.80 o 
  -1   1  14     3180.71     3288.85     43.48 o 
   1   1  14      230.05      220.18     10.46 o 
   3   1  14       72.34       59.79      6.79 o 
   5   1  14     1122.84     1070.44     26.31 o 
   7   1  14       79.63       78.70      7.97 o 
   9   1  14       17.44       20.43      6.11 o 
 -14   2  14      434.83      445.11     17.78 o 
 -12   2  14      418.19      416.38     18.73 o 
 -10   2  14       48.33       40.89      9.23 o 
  -8   2  14      453.15      388.33     14.06 o 
  -6   2  14      784.74      757.15     19.22 o 
  -4   2  14     2248.88     2119.00     26.81 o 
  -2   2  14      223.16      235.31      8.50 o 
   0   2  14     1380.94     1334.38     22.68 o 
   2   2  14     1326.44     1271.23     27.49 o 
   4   2  14      776.54      798.42     39.28 o 
   6   2  14      391.13      362.54     14.38 o 
   8   2  14      206.01      205.31     17.54 o 
 -13   3  14     1057.81     1080.81     28.68 o 
 -11   3  14        3.14        7.38      4.96 o 
  -9   3  14       43.02       68.37      7.34 o 
  -7   3  14     1425.92     1389.48     29.42 o 
  -5   3  14     1183.00     1124.47     20.35 o 
  -3   3  14      603.56      601.10     13.93 o 
  -1   3  14     1822.26     1948.69     29.80 o 
   1   3  14      997.50      982.86     18.92 o 
   3   3  14     1248.53     1238.56     27.51 o 
   5   3  14     1294.59     1333.71     29.48 o 
   7   3  14        3.11        2.17      4.62 o 
 -12   4  14       24.58       39.20      7.42 o 
 -10   4  14      326.45      301.03     13.77 o 
  -8   4  14      514.51      455.28     16.02 o 
  -6   4  14      264.39      251.55      9.24 o 
  -4   4  14     1032.28     1014.05     24.63 o 
  -2   4  14      219.01      248.29     23.09 o 
   0   4  14       33.17       39.26      6.24 o 
   2   4  14      334.70      339.31     13.46 o 
   4   4  14      318.06      365.22     20.91 o 
   6   4  14       22.85       17.78      7.67 o 
 -11   5  14     1631.31     1600.11     36.43 o 
  -9   5  14      758.21      790.87     22.87 o 
  -7   5  14       28.55       35.20      6.08 o 
  -5   5  14      972.91      974.56     33.57 o 
  -3   5  14      540.06      534.61     17.52 o 
  -1   5  14      133.07      154.95      9.67 o 
   1   5  14     3658.58     3582.91     60.23 o 
   3   5  14      497.54      546.54     32.41 o 
   5   5  14      230.70      258.83     18.27 o 
  -8   6  14        4.17        5.40      6.93 o 
  -6   6  14       46.41       50.53     10.73 o 
  -4   6  14     1190.08     1126.76     41.39 o 
  -2   6  14        1.06        1.29      6.19 o 
   0   6  14      169.32      173.90     16.19 o 
   2   6  14      673.81      674.16     31.33 o 
 -15   1  15       26.02       19.19      6.46 o 
 -13   1  15       21.22       19.14      6.00 o 
 -11   1  15     1189.88     1279.30     30.31 o 
  -9   1  15      102.73      112.34     12.05 o 
  -7   1  15      866.84      860.77     21.56 o 
  -5   1  15     5389.01     5337.78     65.81 o 
  -3   1  15     1018.27      986.00     18.89 o 
  -1   1  15     1469.86     1426.90     23.94 o 
   1   1  15     4417.20     4299.67     68.20 o 
   3   1  15      534.09      484.00     16.27 o 
   5   1  15        3.48        0.92      3.86 o 
   7   1  15     1097.98     1157.48     28.67 o 
 -14   2  15       94.21       91.68      9.91 o 
 -12   2  15     1348.88     1383.33     45.81 o 
 -10   2  15      186.90      166.37     10.54 o 
  -8   2  15      849.25      791.35     30.63 o 
  -6   2  15     1868.23     1836.90     35.18 o 
  -4   2  15     6337.32     6265.39     75.71 o 
  -2   2  15      403.89      390.51     11.35 o 
   0   2  15     1167.15     1158.88     21.22 o 
   2   2  15     1651.20     1552.14     32.11 o 
   4   2  15       82.96       80.63      7.92 o 
   6   2  15      317.85      329.24     14.23 o 
 -13   3  15      476.64      470.07     18.23 o 
 -11   3  15     1432.10     1288.94     30.81 o 
  -9   3  15      889.40      893.79     23.55 o 
  -7   3  15     1789.30     1758.68     35.10 o 
  -5   3  15      346.89      340.53     11.01 o 
  -3   3  15     1474.67     1476.73     25.15 o 
  -1   3  15     2230.84     2251.50     40.72 o 
   1   3  15      186.21      176.13      8.01 o 
   3   3  15      103.95      115.07      8.78 o 
   5   3  15      822.45      813.97     22.44 o 
 -12   4  15       87.92       95.51     13.31 o 
 -10   4  15      103.16      135.60     14.41 o 
  -8   4  15     2010.33     1938.68     47.22 o 
  -6   4  15      548.98      525.01     17.45 o 
  -4   4  15      106.09      133.77      9.39 o 
  -2   4  15     3214.29     3273.82    131.50 o 
   0   4  15      567.66      557.85     17.86 o 
   2   4  15      223.02      219.10     11.36 o 
   4   4  15      886.17      964.57     35.93 o 
 -11   5  15       17.21       16.73      6.54 o 
  -9   5  15        1.04        1.34      4.79 o 
  -7   5  15        4.86       -3.56      4.17 o 
  -5   5  15       10.25       20.64      5.27 o 
  -3   5  15        4.65        2.29      4.27 o 
  -1   5  15      263.55      285.15     12.99 o 
   1   5  15       81.38       93.59      8.61 o 
   3   5  15        0.51       -2.28      4.51 o 
  -6   6  15       50.46       45.75     10.92 o 
  -4   6  15      362.40      360.50     23.00 o 
  -2   6  15      874.39      972.73     38.51 o 
   0   6  15        7.00       15.08      8.65 o 
 -14   0  16      755.54      830.10     35.87 o 
 -12   0  16        2.62       -4.35      5.89 o 
 -10   0  16     2167.44     2114.27     59.30 o 
  -8   0  16     4025.80     4060.21     94.43 o 
  -6   0  16     1337.91     1361.50     40.66 o 
  -4   0  16      563.75      519.17     15.93 o 
  -2   0  16     4306.45     4312.98     97.25 o 
   0   0  16      372.65      384.48     20.60 o 
   2   0  16      273.89      301.64     18.27 o 
   4   0  16     1743.73     1925.16     55.37 o 
   6   0  16       20.08       23.49      8.52 o 
 -13   1  16      121.73      111.92     10.36 o 
 -11   1  16      101.37      111.91      9.71 o 
  -9   1  16      465.79      477.86     16.45 o 
  -7   1  16      383.50      419.42     14.96 o 
  -5   1  16      136.52      135.14      6.35 o 
  -3   1  16     1021.52      949.94     18.94 o 
  -1   1  16      587.08      619.79     18.69 o 
   1   1  16       14.93       28.55      7.67 o 
   3   1  16       59.46       65.97      7.54 o 
   5   1  16      102.48       89.68      8.74 o 
 -14   2  16      152.97      203.15     19.38 o 
 -12   2  16      519.04      542.02     19.45 o 
 -10   2  16      378.51      386.59     15.37 o 
  -8   2  16      573.10      571.14     18.04 o 
  -6   2  16     1417.96     1381.11     28.59 o 
  -4   2  16     2539.81     2600.71     37.99 o 
  -2   2  16      164.76      176.63     10.34 o 
   0   2  16       66.02       68.30      7.30 o 
   2   2  16      504.75      528.19     30.81 o 
   4   2  16      253.71      264.72     14.13 o 
   6   2  16      467.96      491.32     17.99 o 
 -13   3  16       87.86      105.12     10.17 o 
 -11   3  16        2.99       -1.94      4.89 o 
  -9   3  16     1068.30     1080.31     40.38 o 
  -7   3  16      972.52      929.12     23.48 o 
  -5   3  16      361.58      299.74     16.93 o 
  -3   3  16     2078.60     2109.04     42.70 o 
  -1   3  16      346.08      354.66     11.52 o 
   1   3  16      120.17      118.95      8.87 o 
   3   3  16      523.00      533.72     17.97 o 
   5   3  16      325.67      313.19     16.83 o 
 -10   4  16       41.89       49.35      7.58 o 
  -8   4  16      180.63      184.06     10.79 o 
  -6   4  16      698.81      676.95     20.49 o 
  -4   4  16       37.97       31.75      6.35 o 
  -2   4  16      610.97      630.91     19.73 o 
   0   4  16      245.47      255.05     12.42 o 
   2   4  16       21.65       33.24      8.95 o 
   4   4  16       48.70       56.84     11.28 o 
  -9   5  16       88.97       87.08     13.49 o 
  -7   5  16      332.81      309.95     14.12 o 
  -5   5  16     1073.54     1144.54     34.22 o 
  -3   5  16      126.42      155.75     10.48 o 
  -1   5  16      935.82      973.34     25.75 o 
   1   5  16     1626.23     1607.35     35.33 o 
 -13   1  17      752.94      790.36     24.66 o 
 -11   1  17      981.34     1029.51     27.29 o 
  -9   1  17      735.46      707.94     21.07 o 
  -7   1  17     1263.54     1232.33     27.98 o 
  -5   1  17      617.25      629.65     15.47 o 
  -3   1  17       12.72       17.86      4.08 o 
  -1   1  17     1777.50     1863.88     37.85 o 
   1   1  17      507.54      472.81     16.82 o 
   3   1  17        5.13       -0.62      4.06 o 
   5   1  17      323.20      337.80     15.07 o 
 -12   2  17     1328.24     1334.29     37.01 o 
 -10   2  17      175.86      158.90     11.06 o 
  -8   2  17      193.32      168.50     10.34 o 
  -6   2  17     2913.67     2921.17     42.49 o 
  -4   2  17      109.78      113.68      7.22 o 
  -2   2  17       83.20       72.26      6.21 o 
   0   2  17      865.20      852.99     25.39 o 
   2   2  17        3.81       10.95      4.71 o 
   4   2  17        2.40        0.14      5.18 o 
 -11   3  17      168.95      147.82     11.21 o 
  -9   3  17      915.36      864.70     26.12 o 
  -7   3  17      166.49      143.96     10.25 o 
  -5   3  17      151.60      172.85      8.58 o 
  -3   3  17     1757.77     1784.52     29.87 o 
  -1   3  17        6.92        9.53      3.92 o 
   1   3  17        4.69        3.57      4.16 o 
   3   3  17      410.78      410.66     16.22 o 
 -10   4  17     1121.19     1042.35     27.81 o 
  -8   4  17      666.91      656.17     28.54 o 
  -6   4  17       70.91       60.67      7.72 o 
  -4   4  17     1040.75     1106.03     27.90 o 
  -2   4  17      823.84      816.80     23.37 o 
   0   4  17       65.82       74.89      8.30 o 
   2   4  17      487.45      578.99     28.33 o 
  -7   5  17       22.48       25.56      6.33 o 
  -5   5  17      137.75      152.81     27.99 o 
  -3   5  17      394.67      406.17     16.37 o 
  -1   5  17       57.28       59.17      8.01 o 
 -12   0  18      147.11      139.44     16.37 o 
 -10   0  18     2909.31     2796.58     74.63 o 
  -8   0  18     1099.33     1151.91     39.43 o 
  -6   0  18      116.75      108.62      8.81 o 
  -4   0  18     2251.77     2189.69     60.71 o 
  -2   0  18      111.44       82.54     12.02 o 
   0   0  18       40.79       38.51      9.20 o 
   2   0  18     1737.78     1623.15     50.28 o 
   4   0  18        9.05       -4.84      6.07 o 
 -11   1  18      150.79      137.55     10.99 o 
  -9   1  18     1195.24     1145.97     47.25 o 
  -7   1  18       80.41       67.99      5.55 o 
  -5   1  18        5.05        9.72      3.86 o 
  -3   1  18     1367.37     1370.85     31.47 o 
  -1   1  18      148.89      163.07     10.68 o 
   1   1  18      159.21      180.88     11.25 o 
   3   1  18      212.88      200.96     13.40 o 
 -12   2  18      753.36      697.57     23.05 o 
 -10   2  18       62.48       54.17      8.02 o 
  -8   2  18       14.28       22.34      6.07 o 
  -6   2  18     1564.08     1550.67     29.98 o 
  -4   2  18      359.26      361.58     12.01 o 
  -2   2  18       54.17       55.55      7.37 o 
   0   2  18      109.42      123.95     11.77 o 
   2   2  18       34.35       14.70      5.46 o 
  -9   3  18      152.92      162.10     11.21 o 
  -7   3  18      200.30      194.52      9.35 o 
  -5   3  18     1839.24     1803.89     30.78 o 
  -3   3  18      707.87      779.59     18.35 o 
  -1   3  18       14.09       22.28      5.90 o 
   1   3  18       58.12       46.27      7.36 o 
  -8   4  18       28.25       25.18      8.80 o 
  -6   4  18       44.28       38.68      7.17 o 
  -4   4  18      558.25      619.78     20.64 o 
  -2   4  18      262.35      259.39     17.32 o 
 -11   1  19       50.74       51.05      8.47 o 
  -9   1  19      496.23      513.67     18.60 o 
  -7   1  19     1373.88     1366.20     26.27 o 
  -5   1  19       60.74       50.41      5.95 o 
  -3   1  19       52.70       47.98      7.34 o 
  -1   1  19      971.15      951.84     26.08 o 
   1   1  19       76.09       65.88      8.19 o 
 -10   2  19       64.89       68.39      8.83 o 
  -8   2  19      968.10     1011.32     22.20 o 
  -6   2  19     1092.13     1081.33     22.76 o 
  -4   2  19      503.44      531.58     15.14 o 
  -2   2  19      586.14      645.56     23.39 o 
   0   2  19      523.57      545.74     19.24 o 
  -7   3  19      273.65      278.11     11.45 o 
  -5   3  19      731.19      771.02     18.75 o 
  -3   3  19      865.71      813.78     19.34 o 
  -1   3  19      338.30      414.52     16.63 o 
  -8   0  20      111.60      103.70      9.73 o 
  -6   0  20        5.12        3.99      6.19 o 
  -4   0  20      520.63      522.21     27.23 o 
  -2   0  20       72.92       88.06     13.25 o 
  -9   1  20       42.23       46.35      9.08 o 
  -7   1  20      364.49      376.47     20.83 o 
  -5   1  20      169.15      154.09     16.46 o 
  -3   1  20       71.38       75.03     12.97 o 
  -1   1  20       71.80       86.84      9.35 o 
  -6   2  20      432.24      394.17     13.55 o 
  -4   2  20       36.94       49.39      7.83 o 
  -2   2  20      104.18       95.61      9.86 o 
                                                 
